# Supplementary material for: TGFBI remodels adipose metabolism by regulating the Notch-1 signaling pathway
Source: Exp Mol Med. 2023 Mar 1;55(3):520–31. doi: 10.1038/s12276-023-00947-9 (PMC10073093; doi:10.1038/s12276-023-00947-9)
Supplement: Supplementary file 2 — Data Set 1 [file 12276_2023_947_MOESM2_ESM.xlsx]

## Sheet: data2
Gene_ID	Transcript_ID	Gene_Symbol	Description	set2-KO/set2-WT.fc	set2-KO/set2-WT.volume	set2-WT.mean	set2-KO.mean	N_set2-WT	N_set2-KO	set2-WT_FPKM	set2-KO_FPKM	set2-KO_Read_Count	set2-WT_Read_Count
11287	NM_007376	Pzp	pregnancy zone protein	14.8469	6.66713	4.9993	8.89138	4.9993	8.89138	30	450	450	30
11302	NM_001198785,NM_001198787,NM_007377	Aatk	apoptosis-associated tyrosine kinase	-1.05137	9.75352	9.78972	9.71745	9.78972	9.71745	935	794	794	935
11303	NM_013454	Abca1	ATP-binding cassette, sub-family A (ABC1), member 1	-1.10057	14.5241	14.5933	14.4551	14.5933	14.4551	25057	21676	21676	25057
11304	NM_007378	Abca4	ATP-binding cassette, sub-family A (ABC1), member 4	-3.48795	5.10722	6.08731	4.28493	6.08731	4.28493	68	19	19	68
11305	NM_007379	Abca2	ATP-binding cassette, sub-family A (ABC1), member 2	1.09708	10.8298	10.7631	10.8968	10.7631	10.8968	1819	1808	1808	1819
11306	NM_009592	Abcb7	ATP-binding cassette, sub-family B (MDR/TAP), member 7	1.0657	10.1624	10.1166	10.2084	10.1166	10.2084	1165	1126	1126	1165
11307	NM_009593	Abcg1	ATP-binding cassette, sub-family G (WHITE), member 1	-1.3367	11.7337	11.9449	11.5262	11.9449	11.5262	4124	2827	2827	4124
11308	NM_001077190,NM_001077192,NM_001077193,NM_001331043,NM_001331044,NM_001331045,NM_007380,NM_145994	Abi1	abl-interactor 1	-1.18234	11.3317	11.4532	11.2116	11.4532	11.2116	2927	2263	2263	2927
11350	NM_001112703,NM_001283045,NM_001283046,NM_001283047,NM_009594	Abl1	c-abl oncogene 1, non-receptor tyrosine kinase	-1.01935	10.8136	10.8274	10.7998	10.8274	10.7998	1906	1702	1702	1906
11352	NM_001136104,NM_009595	Abl2	v-abl Abelson murine leukemia viral oncogene 2 (arg, Abelson-related gene)	-1.17819	10.9431	11.062	10.8255	11.062	10.8255	2232	1728	1728	2232
11363	NM_007381	Acadl	acyl-Coenzyme A dehydrogenase, long-chain	-1.07601	12.682	12.7349	12.6292	12.7349	12.6292	7081	6064	6064	7081
11364	NM_007382	Acadm	acyl-Coenzyme A dehydrogenase, medium chain	-1.0416	14.1297	14.1591	14.1003	14.1591	14.1003	18957	17155	17155	18957
11370	NM_017366	Acadvl	acyl-Coenzyme A dehydrogenase, very long chain	-1.26555	12.8876	13.0586	12.7189	13.0586	12.7189	8863	6475	6475	8863
11409	NM_007383	Acads	acyl-Coenzyme A dehydrogenase, short chain	-1.02695	11.9108	11.93	11.8916	11.93	11.8916	4072	3628	3628	4072
11416	NM_001272035,NM_001331067,NM_015728	Slc33a1	solute carrier family 33 (acetyl-CoA transporter), member 1	-1.01946	10.5884	10.6023	10.5745	10.6023	10.5745	1627	1456	1456	1627
11418	NM_001034013,NM_007384	Asic2	acid-sensing (proton-gated) ion channel 2	-2	0	1	0	1	0	1	0	0	1
11421	NM_001281819,NM_009598,NM_207624	Ace	angiotensin I converting enzyme (peptidyl-dipeptidase A) 1	1.04829	11.7777	11.7437	11.8117	11.7437	11.8117	3553	3442	3442	3553
11423	NM_001290010,NM_009599	Ache	acetylcholinesterase	1.04006	4.67095	4.6427	4.69937	4.6427	4.69937	23	26	26	23
11425	NM_007385	Apoc4	apolipoprotein C-IV	1.88035	5.83005	5.39232	6.30332	5.39232	6.30332	41	76	76	41
11426	NM_001199136,NM_001199137	Macf1	microtubule-actin crosslinking factor 1	1.20048	14.4094	14.2782	14.5418	14.2782	14.5418	20726	23133	23133	20726
11428	NM_007386	Aco1	aconitase 1	-1.23121	12.7234	12.8743	12.5742	12.8743	12.5742	7762	5809	5809	7762
11429	NM_080633	Aco2	aconitase 2, mitochondrial	-1.14314	13.7922	13.8891	13.6961	13.8891	13.6961	15882	12494	12494	15882
11430	NM_001271898,NM_015729	Acox1	acyl-Coenzyme A oxidase 1, palmitoyl	1.09161	15.0051	14.942	15.0685	14.942	15.0685	33023	32099	32099	33023
11431	NM_001110239,NM_021330	Acp1	acid phosphatase 1, soluble	-1.04143	10.749	10.7784	10.7198	10.7784	10.7198	1839	1605	1605	1839
11432	NM_007387	Acp2	acid phosphatase 2, lysosomal	-1.11672	10.9022	10.9822	10.8229	10.9822	10.8229	2118	1725	1725	2118
11433	NM_001102404,NM_001102405,NM_007388	Acp5	acid phosphatase 5, tartrate resistant	1.21453	12.9341	12.7947	13.0751	12.7947	13.0751	7308	8311	8311	7308
11434	NM_001205049,NM_001277245,NM_001277246,NM_001277247,NM_013455	Acr	acrosin prepropeptide	1	1.58496	1.58496	1.58496	1.58496	1.58496	2	2	2	2
11438	NM_015730	Chrna4	cholinergic receptor, nicotinic, alpha polypeptide 4	6.48074	0	0	2.69616	0	2.69616	0	6	6	0
11441	NM_007390	Chrna7	cholinergic receptor, nicotinic, alpha polypeptide 7	1	2.32193	2.32193	2.32193	2.32193	2.32193	4	4	4	4
11443	NM_009601	Chrnb1	cholinergic receptor, nicotinic, beta polypeptide 1 (muscle)	-1.23873	6.2609	6.41724	6.10837	6.41724	6.10837	87	67	67	87
11444	NM_009602	Chrnb2	cholinergic receptor, nicotinic, beta polypeptide 2 (neuronal)	1	5.75489	5.75489	5.75489	5.75489	5.75489	53	53	53	53
11450	NM_009605	Adipoq	adiponectin, C1Q and collagen domain containing	1	16.5463	16.5463	16.5463	16.5463	16.5463	94270	97162	97162	94270
11459	NM_001272041,NM_009606	Acta1	actin, alpha 1, skeletal muscle	-1.08562	13.8232	13.8825	13.764	13.8825	13.764	15871	13075	13075	15871
11461	NM_007393	Actb	actin, beta	-1.23835	16.2236	16.3785	16.0701	16.3785	16.0701	84292	65650	65650	84292
11464	NM_009608	Actc1	actin, alpha, cardiac muscle 1	3	0	0	1.58496	0	1.58496	0	2	2	0
11465	NM_001313923,NM_009609	Actg1	actin, gamma, cytoplasmic 1	-1.47425	13.9775	14.2603	13.7003	14.2603	13.7003	20619	12530	12530	20619
11468	NM_009610	Actg2	actin, gamma 2, smooth muscle, enteric	-1.21543	3.66023	3.80367	3.5222	3.80367	3.5222	12	11	11	12
11472	NM_033268	Actn2	actinin alpha 2	34.506	5.51362	3.5222	8.63097	3.5222	8.63097	10	375	375	10
11474	NM_013456	Actn3	actinin alpha 3	-1.2168	11.4997	11.6421	11.359	11.6421	11.359	3320	2518	2518	3320
11475	NM_007392	Acta2	actin, alpha 2, smooth muscle, aorta	2.13863	13.0306	12.4938	13.5905	12.4938	13.5905	6061	11767	11767	6061
11477	NM_001110204,NM_001110205,NM_007394	Acvr1	activin A receptor, type 1	1.29491	9.46307	9.27848	9.65133	9.27848	9.65133	656	758	758	656
11479	NM_007395	Acvr1b	activin A receptor, type 1B	1.54537	10.1094	9.80025	10.4282	9.80025	10.4282	942	1311	1311	942
11480	NM_007396	Acvr2a	activin receptor IIA	1.03595	11.0267	11.0012	11.0522	11.0012	11.0522	2147	2031	2031	2147
11481	NM_001313757,NM_007397	Acvr2b	activin receptor IIB	1.36272	8.40111	8.18083	8.62733	8.18083	8.62733	303	374	374	303
11482	NM_001277255,NM_001277257,NM_001277258,NM_001277259,NM_009612	Acvrl1	activin A receptor, type II-like 1	1.01831	10.3391	10.326	10.3522	10.326	10.3522	1343	1248	1248	1343
11484	NM_023113	Aspa	aspartoacylase	1.59924	10.199	9.86594	10.5433	9.86594	10.5433	984	1427	1427	984
11486	NM_001272052,NM_007398	Ada	adenosine deaminase	-1.37249	6.37391	6.6064	6.1496	6.6064	6.1496	100	69	69	100
11487	NM_007399	Adam10	a disintegrin and metallopeptidase domain 10	1.05945	11.6705	11.6289	11.7122	11.6289	11.7122	3294	3235	3235	3294
11488	NM_001110778,NM_009613	Adam11	a disintegrin and metallopeptidase domain 11	-1.35401	4.29802	4.5222	4.08496	4.5222	4.08496	21	17	17	21
11489	NM_007400	Adam12	a disintegrin and metallopeptidase domain 12 (meltrin alpha)	-1.4785	11.272	11.5576	10.9935	11.5576	10.9935	3131	1944	1944	3131
11490	NM_001037722,NM_009614	Adam15	a disintegrin and metallopeptidase domain 15 (metargidin)	1.04201	12.0699	12.0403	12.0996	12.0403	12.0996	4423	4171	4171	4423
11491	NM_001277266,NM_001291871,NM_009615,NR_102380,NR_120376	Adam17	a disintegrin and metallopeptidase domain 17	-1.32874	10.953	11.1599	10.7499	11.1599	10.7499	2400	1640	1640	2400
11492	NM_001291890,NM_001291891,NM_001311209,NM_009616	Adam19	a disintegrin and metallopeptidase domain 19 (meltrin beta)	-1.26074	10.1388	10.3073	9.97304	10.3073	9.97304	1327	956	956	1327
11495	NM_009618	Adam2	a disintegrin and metallopeptidase domain 2	2.59359	5.09928	4.45794	5.83289	4.45794	5.83289	20	56	56	20
11496	NM_001007220,NM_001007221,NM_001098225,NM_001310439,NM_001310440	Adam22	a disintegrin and metallopeptidase domain 22	1.03651	8.70509	8.67926	8.731	8.67926	8.731	431	402	402	431
11497	NM_001324489,NM_009619	Adam3	a disintegrin and metallopeptidase domain 3 (cyritestin)	3.29983	4.87061	4.08496	5.80735	4.08496	5.80735	15	55	55	15
11498	NM_009620	Adam4	a disintegrin and metallopeptidase domain 4	1.14436	7.01368	6.91709	7.11162	6.91709	7.11162	126	130	130	126
11499	NM_001272057,NM_001272058,NM_001272059,NM_007401	Adam5	a disintegrin and metallopeptidase domain 5	-2.84199	4.3311	5.1496	3.6427	5.1496	3.6427	34	12	12	34
11501	NM_001291066,NM_007403	Adam8	a disintegrin and metallopeptidase domain 8	-5.58123	10.0855	11.4018	8.92118	11.4018	8.92118	2826	458	458	2826
11502	NM_001270996,NM_007404	Adam9	a disintegrin and metallopeptidase domain 9 (meltrin gamma)	1.30191	12.7017	12.5129	12.8935	12.5129	12.8935	6153	7379	7379	6153
11504	NM_009621	Adamts1	a disintegrin-like and metallopeptidase (reprolysin type) with thrombospondin type 1 motif, 1	-1.36767	11.1118	11.34	10.8883	11.34	10.8883	2702	1797	1797	2702
11512	NM_007405	Adcy6	adenylate cyclase 6	1.15499	12.4794	12.3759	12.5838	12.3759	12.5838	5577	5831	5831	5577
11513	NM_001037723,NM_001037724,NM_001109756,NM_007406	Adcy7	adenylate cyclase 7	-1.7629	10.9371	11.3537	10.5358	11.3537	10.5358	2731	1419	1419	2731
11514	NM_001291903,NM_001331075,NM_009623	Adcy8	adenylate cyclase 8	5.47723	0	0	2.45345	0	2.45345	0	5	5	0
11515	NM_001291910,NM_009624	Adcy9	adenylate cyclase 9	-1.22035	10.4294	10.5741	10.2868	10.5741	10.2868	1594	1192	1192	1594
11517	NM_001025372,NM_007407	Adcyap1r1	adenylate cyclase activating polypeptide 1 receptor 1	-1.2621	8.9718	9.14128	8.80545	9.14128	8.80545	595	424	424	595
11518	NM_001024458,NM_001102444,NM_001331080,NM_001331081,NM_001331082,NM_001331083,NM_001331084,NM_001331085,NM_001331086,NM_001331087,NM_013457	Add1	adducin 1 (alpha)	1.00921	12.1305	12.1239	12.1371	12.1239	12.1371	4682	4300	4300	4682
11520	NM_007408	Plin2	perilipin 2	-1.54703	14.5226	14.8407	14.2112	14.8407	14.2112	30019	17991	17991	30019
11522	NM_007409	Adh1	alcohol dehydrogenase 1 (class I)	-1.22309	11.9135	12.0597	11.7692	12.0597	11.7692	4485	3356	3356	4485
11529	NM_009626	Adh7	alcohol dehydrogenase 7 (class IV), mu or sigma polypeptide	1.13646	7.74738	7.65566	7.84021	7.65566	7.84021	213	216	216	213
11532	NM_001288578,NM_007410	Adh5	alcohol dehydrogenase 5 (class III), chi polypeptide	-1.01811	11.4911	11.504	11.4782	11.504	11.4782	3034	2730	2730	3034
11534	NM_001243041,NM_134079	Adk	adenosine kinase	1.00158	11.1231	11.1219	11.1242	11.1219	11.1242	2333	2131	2131	2333
11535	NM_009627	Adm	adrenomedullin	1.22795	8.07293	7.92617	8.22242	7.92617	8.22242	254	284	284	254
11536	NM_007412	Gpr182	G protein-coupled receptor 182	1.48469	5.93638	5.65814	6.22831	5.65814	6.22831	49	72	72	49
11537	NM_001291915,NM_001329541,NM_013459	Cfd	complement factor D (adipsin)	2.28524	16.0869	15.5018	16.6941	15.5018	16.6941	49638	101553	101553	49638
11538	NM_001310086,NM_001310088,NM_009628	Adnp	activity-dependent neuroprotective protein	1.13943	10.1672	10.0735	10.2618	10.0735	10.2618	1129	1173	1173	1129
11539	NM_001008533,NM_001039510,NM_001282945,NM_001291928,NM_001291930	Adora1	adenosine A1 receptor	-1.38127	10.9585	11.1939	10.7279	11.1939	10.7279	2460	1615	1615	2460
11540	NM_001331095,NM_001331096,NM_009630	Adora2a	adenosine A2a receptor	1.10586	7.51718	7.44494	7.59011	7.44494	7.59011	183	181	181	183
11541	NM_007413	Adora2b	adenosine A2b receptor	-2.56066	5.68165	6.40025	5.04373	6.40025	5.04373	86	33	33	86
11542	NM_009631	Adora3	adenosine A3 receptor	1.3899	3.75218	3.5222	3.99718	3.5222	3.99718	10	16	16	10
11544	NM_007414	Adprh	ADP-ribosylarginine hydrolase	-1.15513	9.33433	9.43893	9.23088	9.43893	9.23088	730	568	568	730
11545	NM_007415	Parp1	poly (ADP-ribose) polymerase family, member 1	-1.03621	10.8189	10.8446	10.7933	10.8446	10.7933	1929	1693	1693	1929
11546	NM_009632	Parp2	poly (ADP-ribose) polymerase family, member 2	1.0376	9.04524	9.01865	9.0719	9.01865	9.0719	548	508	508	548
11548	NM_001284380,NM_001284381,NM_007416	Adra1b	adrenergic receptor, alpha 1b	-1.63712	5.38759	5.75489	5.04373	5.75489	5.04373	53	33	33	53
11549	NM_001271759,NM_001271760,NM_001271761,NM_013461	Adra1a	adrenergic receptor, alpha 1a	1.32706	9.35457	9.15268	9.56092	9.15268	9.56092	600	713	713	600
11550	NM_013460	Adra1d	adrenergic receptor, alpha 1d	1.14644	7.97875	7.88078	8.07794	7.88078	8.07794	247	257	257	247
11551	NM_007417	Adra2a	adrenergic receptor, alpha 2a	1.10554	3.31751	3.24593	3.39068	3.24593	3.39068	8	10	10	8
11552	NM_009633	Adra2b	adrenergic receptor, alpha 2b	-2.12132	2.48393	3.08496	2	3.08496	2	7	3	3	7
11553	NM_007418	Adra2c	adrenergic receptor, alpha 2c	-1.35401	3.29634	3.5222	3.08496	3.5222	3.08496	10	8	8	10
11554	NM_007419	Adrb1	adrenergic receptor, beta 1	2.64567	7.43598	6.76721	8.17085	6.76721	8.17085	112	274	274	112
11555	NM_007420	Adrb2	adrenergic receptor, beta 2	2.03171	8.26188	7.76635	8.78904	7.76635	8.78904	228	418	418	228
11556	NM_013462	Adrb3	adrenergic receptor, beta 3	1.94132	11.2948	10.8264	11.7835	10.8264	11.7835	1905	3386	3386	1905
11564	NM_009634	Adsl	adenylosuccinate lyase	1.03322	9.86698	9.84344	9.89058	9.84344	9.89058	968	900	900	968
11565	NM_007421	Adssl1	adenylosuccinate synthetase like 1	-1.37255	8.91879	9.15014	8.69328	9.15014	8.69328	599	392	392	599
11566	NM_007422	Adss	adenylosuccinate synthetase, non muscle	-1.17198	10.8256	10.9406	10.7117	10.9406	10.7117	2067	1597	1597	2067
11567	NM_009635	Avil	advillin	-3.73927	3.73582	4.80643	2.90368	4.80643	2.90368	26	7	7	26
11568	NM_001291857,NM_009636	Aebp1	AE binding protein 1	-1.34709	11.6654	11.8823	11.4524	11.8823	11.4524	3950	2683	2683	3950
11569	NM_001005605,NM_001309436,NM_001309437,NM_009637,NM_178803	Aebp2	AE binding protein 2	1.04864	10.7858	10.7515	10.8201	10.7515	10.8201	1808	1721	1721	1808
11576	NM_007423	Afp	alpha fetoprotein	-11.4891	0	3.5222	0	3.5222	0	10	0	0	10
11593	NM_001005847,NM_001205054	Aga	aspartylglucosaminidase	-1.0497	10.0368	10.0718	10.0018	10.0718	10.0018	1128	976	976	1128
11595	NM_007424	Acan	aggrecan	3	0	0	1.58496	0	1.58496	0	2	2	0
11596	NM_001271422,NM_001271423,NM_001271424,NM_007425,NR_073173,NR_073175,NR_073176	Ager	advanced glycosylation end product-specific receptor	-2.09545	3.88786	4.45794	3.39068	4.45794	3.39068	20	10	10	20
11600	NM_001286062,NM_009640	Angpt1	angiopoietin 1	-1.08627	9.6285	9.68838	9.569	9.68838	9.569	874	717	717	874
11601	NM_007426	Angpt2	angiopoietin 2	-1.14644	7.97875	8.07794	7.88078	8.07794	7.88078	282	223	223	282
11602	NM_009641	Angpt4	angiopoietin 4	-2.99333	3.01066	3.90368	2.32193	3.90368	2.32193	13	4	4	13
11603	NM_021604	Agrn	agrin	1.18441	10.272	10.1506	10.3948	10.1506	10.3948	1192	1279	1279	1192
11605	NM_013463	Gla	galactosidase, alpha	-2.43493	8.94095	9.60591	8.32203	9.60591	8.32203	824	302	302	824
11606	NM_007428	Agt	angiotensinogen (serpin peptidase inhibitor, clade A, member 8)	1.17525	8.90974	8.79402	9.02698	8.79402	9.02698	467	492	492	467
11607	NM_177322	Agtr1a	angiotensin II receptor, type 1a	1.09371	8.72591	8.66153	8.79076	8.66153	8.79076	426	419	419	426
11610	NM_001301281,NM_009642	Agtrap	angiotensin II, type I receptor-associated protein	1.06047	9.67197	9.62971	9.71442	9.62971	9.71442	838	792	792	838
11611	NM_001276710,NM_016702	Agxt	alanine-glyoxylate aminotransferase	1.30931	2.88402	2.69616	3.08496	2.69616	3.08496	5	8	8	5
11615	NM_001304528	Gm4737	predicted gene 4737	1.27379	7.20902	7.03657	7.38569	7.03657	7.38569	138	157	157	138
11622	NM_001314027,NM_013464	Ahr	aryl-hydrocarbon receptor	1.64149	8.97405	8.62367	9.33867	8.62367	9.33867	415	611	611	415
11624	NM_001317351,NM_009644	Ahrr	aryl-hydrocarbon receptor repressor	-4.5287	4.34573	5.56978	3.39068	5.56978	3.39068	46	10	10	46
11625	NM_001276449,NM_001276450,NM_013465,NR_075099	Ahsg	alpha-2-HS-glycoprotein	9.62052	6.79719	5.35755	8.62367	5.35755	8.62367	40	373	373	40
11629	NM_019467	Aif1	allograft inflammatory factor 1	-1.4257	7.10787	7.36831	6.85664	7.36831	6.85664	174	110	110	174
11630	NM_172393	Aim1	absent in melanoma 1	1.04707	10.0258	9.99269	10.059	9.99269	10.059	1068	1016	1016	1068
11632	NM_001276284,NM_016666	Aip	aryl-hydrocarbon receptor-interacting protein	-1.01496	9.98197	9.99269	9.97126	9.99269	9.97126	1068	955	955	1068
11636	NM_001198790,NM_001198791,NM_001198792,NM_021515	Ak1	adenylate kinase 1	1.0557	9.82056	9.78154	9.85973	9.78154	9.85973	930	879	879	930
11637	NM_001033966,NM_016895,NR_138540	Ak2	adenylate kinase 2	-1.15756	12.5571	12.6631	12.452	12.6631	12.452	6745	5318	5318	6745
11639	NM_001177602,NM_001177604,NM_001177605,NM_009647	Ak4	adenylate kinase 4	1.92897	5.88112	5.42626	6.3741	5.42626	6.3741	42	79	79	42
11640	NM_001042541,NM_009648,NR_104310	Akap1	A kinase (PRKA) anchor protein 1	1.42796	11.7409	11.4867	12.0006	11.4867	12.0006	2998	3896	3896	2998
11641	NM_001035532,NM_001035533,NM_009649	Akap2	A kinase (PRKA) anchor protein 2	1.09872	12.856	12.7882	12.9241	12.7882	12.9241	7295	7509	7509	7295
11642	NM_009650	Akap3	A kinase (PRKA) anchor protein 3	-1.62019	2.32214	2.69616	2	2.69616	2	5	3	3	5
11647	NM_001287172,NM_007431	Alpl	alkaline phosphatase, liver/bone/kidney	1.01429	6.13936	6.12914	6.1496	6.12914	6.1496	70	69	69	70
11651	NM_001165894,NM_001331107,NM_009652	Akt1	thymoma viral proto-oncogene 1	-1.08019	11.2046	11.2603	11.1491	11.2603	11.1491	2565	2164	2164	2565
11652	NM_001110208,NM_001331108,NM_001331109,NM_007434	Akt2	thymoma viral proto-oncogene 2	1.28585	13.5066	13.3265	13.6892	13.3265	13.6892	10843	12433	12433	10843
11655	NM_001291835,NM_020559	Alas1	aminolevulinic acid synthase 1	-1.06136	12.7081	12.7511	12.6652	12.7511	12.6652	7135	6241	6241	7135
11656	NM_001102446,NM_009653	Alas2	aminolevulinic acid synthase 2, erythroid	1.80924	9.10209	8.68444	9.53983	8.68444	9.53983	433	703	703	433
11657	NM_009654	Alb	albumin	7.44773	9.6579	8.3175	11.2143	8.3175	11.2143	336	2268	2268	336
11658	NM_001331110,NM_009655	Alcam	activated leukocyte cell adhesion molecule	1.2219	11.0372	10.8936	11.1828	10.8936	11.1828	2003	2210	2210	2003
11666	NM_007435	Abcd1	ATP-binding cassette, sub-family D (ALD), member 1	-1.15192	9.26366	9.36624	9.1622	9.36624	9.1622	697	542	542	697
11668	NM_013467	Aldh1a1	aldehyde dehydrogenase family 1, subfamily A1	1.3634	12.5523	12.3307	12.7779	12.3307	12.7779	5380	6820	6820	5380
11669	NM_001308450,NM_009656	Aldh2	aldehyde dehydrogenase 2, mitochondrial	1.11633	13.4946	13.4155	13.5742	13.4155	13.5742	11572	11605	11605	11572
11670	NM_001112725,NM_001331112,NM_007436	Aldh3a1	aldehyde dehydrogenase family 3, subfamily A1	-7.48331	0	2.90368	0	2.90368	0	6	0	0	6
11671	NM_001331114,NM_001331115,NM_007437,NR_138545	Aldh3a2	aldehyde dehydrogenase family 3, subfamily A2	1.04197	10.8149	10.7853	10.8446	10.7853	10.8446	1849	1751	1751	1849
11674	NM_001177307,NM_001177308,NM_007438	Aldoa	aldolase A, fructose-bisphosphate	-1.33437	15.0542	15.2637	14.8475	15.2637	14.8475	41343	28687	28687	41343
11676	NM_001303423,NM_009657	Aldoc	aldolase C, fructose-bisphosphate	12.49	0	0	3.6427	0	3.6427	0	12	12	0
11677	NM_009658	Akr1b3	aldo-keto reductase family 1, member B3 (aldose reductase)	-2.00294	4.47024	4.9993	3.99718	4.9993	3.99718	30	16	16	30
11684	NM_001331118,NM_007440	Alox12	arachidonate 12-lipoxygenase	-3.84708	4.10431	5.18969	3.24593	5.18969	3.24593	35	9	9	35
11687	NM_009660	Alox15	arachidonate 15-lipoxygenase	4	0	0	2	0	2	0	3	3	0
11689	NM_009662	Alox5	arachidonate 5-lipoxygenase	-1.35295	7.05277	7.2742	6.83809	7.2742	6.83809	162	109	109	162
11690	NM_001308462,NM_009663	Alox5ap	arachidonate 5-lipoxygenase activating protein	-1.67037	9.22019	9.59769	8.85753	9.59769	8.85753	818	439	439	818
11692	NM_023040	Gfer	growth factor, erv1 (S. cerevisiae)-like (augmenter of liver regeneration)	1.19513	9.72719	9.59945	9.85662	9.59945	9.85662	820	877	877	820
11694	NM_007441	Alx3	aristaless-like homeobox 3	5	0	0	2.32193	0	2.32193	0	4	4	0
11695	NM_007442	Alx4	aristaless-like homeobox 4	-11.4891	0	3.5222	0	3.5222	0	10	0	0	10
11699	NM_007443	Ambp	alpha 1 microglobulin/bikunin	12.4777	5.32147	3.80367	7.44494	3.80367	7.44494	12	164	164	12
11702	NM_009665	Amd1	S-adenosylmethionine decarboxylase 1	-82.6136	2.71446	7.36831	1	7.36831	1	174	1	1	174
11705	NM_007445	Amh	anti-Mullerian hormone	2.09762	2.80587	2.32193	3.39068	2.32193	3.39068	4	10	10	4
11717	NM_001276301,NM_009667	Ampd3	adenosine monophosphate deaminase 3	-1.07557	9.44683	9.49953	9.39443	9.49953	9.39443	765	636	636	765
11720	NM_133653	Mat1a	methionine adenosyltransferase I, alpha	10.0637	6.52217	5.06593	8.39702	5.06593	8.39702	32	320	320	32
11722	NM_001110505,NM_007446	Amy1	amylase 1, salivary	1.58229	13.1135	12.7866	13.4486	12.7866	13.4486	7282	10555	10555	7282
11727	NM_001161731,NM_007447	Ang	angiogenin, ribonuclease, RNase A family, 5	1.43123	7.54255	7.28836	7.80561	7.28836	7.80561	163	212	212	163
11732	NM_020332	Ank	progressive ankylosis	-1.08421	10.3916	10.45	10.3334	10.45	10.3334	1467	1233	1233	1467
11733	NM_001110783,NM_001277280,NM_001277281,NM_001277284,NM_001277286,NM_001277289,NM_001310436,NM_001310437,NM_031158,NR_102385,NR_102386	Ank1	ankyrin 1, erythroid	-1.03852	7.18003	7.20734	7.15282	7.20734	7.15282	155	134	134	155
11735	NM_009670,NM_146005,NM_170687,NM_170688,NM_170689,NM_170690,NM_170728,NM_170729,NM_170730	Ank3	ankyrin 3, epithelial	1.52055	8.32319	8.02638	8.63097	8.02638	8.63097	272	375	375	272
11736	NM_009671	Ankfy1	ankyrin repeat and FYVE domain containing 1	-1.09879	11.7029	11.7711	11.6352	11.7711	11.6352	3635	3057	3057	3635
11737	NM_009672	Anp32a	acidic (leucine-rich) nuclear phosphoprotein 32 family, member A	-1.05797	11.1334	11.1741	11.0928	11.1741	11.0928	2427	2093	2093	2427
11739	NM_007450	Slc25a4	solute carrier family 25 (mitochondrial carrier, adenine nucleotide translocator), member 4	-1.08522	13.0017	13.0609	12.9429	13.0609	12.9429	8871	7624	7624	8871
11740	NM_007451	Slc25a5	solute carrier family 25 (mitochondrial carrier, adenine nucleotide translocator), member 5	-1.4073	12.9952	13.244	12.7511	13.244	12.7511	10068	6659	6659	10068
11744	NM_013469	Anxa11	annexin A11	-1.14208	9.69941	9.79572	9.60405	9.79572	9.60405	940	734	734	940
11745	NM_013470	Anxa3	annexin A3	1.11845	11.2008	11.1204	11.2819	11.1204	11.2819	2329	2377	2377	2329
11746	NM_001331120,NM_013471	Anxa4	annexin A4	-1.36652	11.3678	11.5953	11.1448	11.5953	11.1448	3217	2159	2159	3217
11747	NM_009673	Anxa5	annexin A5	1.0157	14.3586	14.3474	14.3698	14.3474	14.3698	22079	20007	20007	22079
11749	NM_001110211,NM_013472,NR_138556	Anxa6	annexin A6	1.05485	14.6677	14.6292	14.7063	14.6292	14.7063	25725	25708	25708	25725
11750	NM_001110794,NM_009674	Anxa7	annexin A7	-1.18642	12.2077	12.3317	12.0851	12.3317	12.0851	5381	4126	4126	5381
11752	NM_001281845,NM_013473	Anxa8	annexin A8	-2.16585	8.22264	8.79898	7.68405	8.79898	7.68405	468	193	193	468
11754	NM_009675	Aoc3	amine oxidase, copper containing 3	1.2175	14.5162	14.3749	14.6589	14.3749	14.6589	22536	25004	25004	22536
11757	NM_007452	Prdx3	peroxiredoxin 3	-1.06583	11.9059	11.9519	11.86	11.9519	11.86	4142	3555	3555	4142
11758	NM_001303408,NM_007453,NR_130150	Prdx6	peroxiredoxin 6	1.57817	12.5108	12.186	12.8442	12.186	12.8442	4877	7104	7104	4877
11761	NM_009676	Aox1	aldehyde oxidase 1	1.21357	12.8249	12.686	12.9652	12.686	12.9652	6833	7747	7747	6833
11764	NM_001243043,NM_001243044,NM_007454	Ap1b1	adaptor protein complex AP-1, beta 1 subunit	-1.24941	11.1645	11.3263	11.0051	11.3263	11.0051	2676	1959	1959	2676
11765	NM_001301211,NM_009677	Ap1g1	adaptor protein complex AP-1, gamma 1 subunit	-1.01144	11.6314	11.6397	11.6232	11.6397	11.6232	3313	3033	3033	3313
11766	NM_001303502,NM_007455	Ap1g2	adaptor protein complex AP-1, gamma 2 subunit	1.0055	8.51207	8.50811	8.51602	8.50811	8.51602	381	348	348	381
11767	NM_007456	Ap1m1	adaptor-related protein complex AP-1, mu subunit 1	-1.15862	9.02676	9.13359	8.92118	9.13359	8.92118	592	458	458	592
11769	NM_007457	Ap1s1	adaptor protein complex AP-1, sigma 1	-1.2061	9.57829	9.71442	9.44407	9.71442	9.44407	889	660	660	889
11770	NM_024406	Fabp4	fatty acid binding protein 4, adipocyte	1	18.5247	18.5247	18.5247	18.5247	18.5247	402989	352930	352930	402989
11771	NM_001077264,NM_007458	Ap2a1	adaptor-related protein complex 2, alpha 1 subunit	-1.15798	9.94246	10.0488	9.83722	10.0488	9.83722	1111	867	867	1111
11772	NM_007459	Ap2a2	adaptor-related protein complex 2, alpha 2 subunit	1.12331	13.4816	13.398	13.5658	13.398	13.5658	11463	11556	11556	11463
11773	NM_001302970,NM_009679	Ap2m1	adaptor-related protein complex 2, mu 1 subunit	-1.32116	11.2206	11.4233	11.0215	11.4233	11.0215	2869	1983	1983	2869
11774	NM_009680	Ap3b1	adaptor-related protein complex 3, beta 1 subunit	1.09864	10.8595	10.7918	10.9276	10.7918	10.9276	1856	1850	1850	1856
11775	NM_021492	Ap3b2	adaptor-related protein complex 3, beta 2 subunit	1.30534	5.75878	5.56978	5.9542	5.56978	5.9542	46	61	61	46
11776	NM_007460	Ap3d1	adaptor-related protein complex 3, delta 1 subunit	1.02092	11.92	11.9051	11.935	11.9051	11.935	4008	3752	3752	4008
11777	NM_001303015,NM_009681	Ap3s1	adaptor-related protein complex 3, sigma 1 subunit	-1.08087	11.6956	11.7519	11.6397	11.7519	11.6397	3582	3071	3071	3582
11778	NM_009682	Ap3s2	adaptor-related protein complex 3, sigma 2 subunit	1.06745	9.36541	9.31845	9.41262	9.31845	9.41262	675	645	645	675
11781	NM_021392	Ap4m1	adaptor-related protein complex AP-4, mu 1	1.25257	8.7691	8.60816	8.93305	8.60816	8.93305	410	462	462	410
11782	NM_001329698,NM_001329699,NM_021710	Ap4s1	adaptor-related protein complex AP-4, sigma 1	-1.01847	9.0958	9.10901	9.0826	9.10901	9.0826	582	512	512	582
11783	NM_001042558,NM_001282947,NM_009684	Apaf1	apoptotic peptidase activating factor 1	-1.18314	10.033	10.1551	9.91245	10.1551	9.91245	1195	914	914	1195
11785	NM_001253885,NM_001253886,NM_001253887,NM_001310600,NM_009685	Apbb1	amyloid beta (A4) precursor protein-binding, family B, member 1	-1.01187	8.2042	8.21271	8.19569	8.21271	8.19569	310	279	279	310
11787	NM_001201413,NM_001201414,NM_001201415,NM_001201416,NM_001310626,NM_009686	Apbb2	amyloid beta (A4) precursor protein-binding, family B, member 2	1.19216	10.9837	10.8576	11.1112	10.8576	11.1112	1948	2115	2115	1948
11789	NM_007462	Apc	adenomatosis polyposis coli	1.22722	12.0431	11.8963	12.1917	11.8963	12.1917	3990	4469	4469	3990
11790	NM_001085370,NM_001085371,NM_001173477,NM_007463	Speg	SPEG complex locus	1.19119	8.10236	7.97714	8.22954	7.97714	8.22954	263	285	285	263
11792	NM_009687	Apex1	apurinic/apyrimidinic endonuclease 1	-1.43051	9.55621	9.81797	9.30144	9.81797	9.30144	953	595	595	953
11793	NM_001314013,NM_053069	Atg5	autophagy related 5	-1.0539	9.85416	9.8921	9.81637	9.8921	9.81637	1000	852	852	1000
11796	NM_007464	Birc3	baculoviral IAP repeat-containing 3	1.12744	9.38985	9.30372	9.47677	9.30372	9.47677	668	675	675	668
11797	NM_001291503,NM_007465	Birc2	baculoviral IAP repeat-containing 2	1.05429	10.6392	10.6012	10.6774	10.6012	10.6774	1626	1561	1561	1626
11798	NM_001301639,NM_001301641,NM_009688,NR_125870	Xiap	X-linked inhibitor of apoptosis	1.22604	12.5641	12.418	12.712	12.418	12.712	5765	6468	6468	5765
11799	NM_001012273,NM_009689	Birc5	baculoviral IAP repeat-containing 5	-4.02728	5.91951	7.0091	4.9993	7.0091	4.9993	135	32	32	135
11800	NM_001305258,NM_001349003,NM_007466	Api5	apoptosis inhibitor 5	-1.02458	11.3578	11.3753	11.3403	11.3753	11.3403	2774	2486	2486	2774
11801	NM_009690	Cd5l	CD5 antigen-like	-2.38638	5.28971	5.9542	4.69937	5.9542	4.69937	61	26	26	61
11803	NM_007467	Aplp1	amyloid beta (A4) precursor-like protein 1	1.59656	4.3215	3.99718	4.67215	3.99718	4.67215	14	25	25	14
11804	NM_001102455,NM_001102456,NM_009691	Aplp2	amyloid beta (A4) precursor-like protein 2	1.14848	15.2718	15.1722	15.372	15.1722	15.372	37728	40283	40283	37728
11806	NM_009692	Apoa1	apolipoprotein A-I	11.4922	6.68269	5.1496	8.67219	5.1496	8.67219	34	386	386	34
11807	NM_001305549,NM_001305550,NM_001305585,NM_013474,NR_131173	Apoa2	apolipoprotein A-II	17.9839	6.0949	4.35712	8.52576	4.35712	8.52576	19	350	350	19
11808	NM_007468	Apoa4	apolipoprotein A-IV	52	0	0	5.70044	0	5.70044	0	51	51	0
11810	NM_001134391,NM_031159	Apobec1	apolipoprotein B mRNA editing enzyme, catalytic polypeptide 1	-2.15839	10.2063	10.7763	9.66637	10.7763	9.66637	1836	765	765	1836
11811	NM_009694	Apobec2	apolipoprotein B mRNA editing enzyme, catalytic polypeptide 2	-1.17317	8.0166	8.13263	7.90222	8.13263	7.90222	294	227	227	294
11812	NM_001110009,NM_007469	Apoc1	apolipoprotein C-I	1.07138	10.9925	10.9429	11.0423	10.9429	11.0423	2070	2012	2012	2070
11813	NM_001277944,NM_001309795	Apoc2	apolipoprotein C-II	-1.72624	5.80674	6.2139	5.42626	6.2139	5.42626	75	42	42	75
11814	NM_001289755,NM_001289756,NM_001289833,NM_023114	Apoc3	apolipoprotein C-III	4.8203	5.00475	3.99718	6.2663	3.99718	6.2663	14	74	74	14
11815	NM_001301353,NM_001301354,NM_007470	Apod	apolipoprotein D	-1.80622	9.76592	10.2017	9.34874	10.2017	9.34874	1234	616	616	1234
11816	NM_001305819,NM_001305843,NM_001305844,NM_009696	Apoe	apolipoprotein E	1.10751	16.1436	16.0701	16.2174	16.0701	16.2174	72095	74132	74132	72095
11818	NM_013475	Apoh	apolipoprotein H	18.213	4.53748	2.90368	7.09058	2.90368	7.09058	6	128	128	6
11819	NM_009697,NM_183261	Nr2f2	nuclear receptor subfamily 2, group F, member 2	1.24044	8.85083	8.69677	9.00762	8.69677	9.00762	436	486	486	436
11820	NM_001198823,NM_001198824,NM_001198825,NM_001198826,NM_007471	App	amyloid beta (A4) precursor protein	-1.00577	14.6049	14.6091	14.6008	14.6091	14.6008	25440	24473	24473	25440
11821	NM_009698	Aprt	adenine phosphoribosyl transferase	-2.02853	8.75574	9.28081	8.26037	9.28081	8.26037	657	291	291	657
11826	NM_007472	Aqp1	aquaporin 1	1.29179	12.5755	12.3922	12.7616	12.3922	12.7616	5644	6745	6745	5644
11827	NM_009699	Aqp2	aquaporin 2	-5.19615	3.30327	4.69937	2.32193	4.69937	2.32193	24	4	4	24
11828	NM_016689	Aqp3	aquaporin 3	1	2	2	2	2	2	3	3	3	3
11829	NM_001308641,NM_001308642,NM_001308643,NM_001308644,NM_001308645,NM_001308646,NM_001308647,NM_001317729,NM_009700	Aqp4	aquaporin 4	1.86605	3.32334	2.90368	3.80367	2.90368	3.80367	6	14	14	6
11830	NM_009701	Aqp5	aquaporin 5	-2.41523	3.66627	4.35712	3.08496	4.35712	3.08496	19	8	8	19
11832	NM_007473	Aqp7	aquaporin 7	1.30668	12.5782	12.3868	12.7727	12.3868	12.7727	5606	6803	6803	5606
11833	NM_001109045,NM_007474	Aqp8	aquaporin 8	3	0	0	1.58496	0	1.58496	0	2	2	0
11834	NM_001290788,NM_009702	Aqr	aquarius	-1.04295	10.4181	10.4485	10.3879	10.4485	10.3879	1465	1274	1274	1465
11835	NM_013476	Ar	androgen receptor	1.33827	11.4435	11.2353	11.6556	11.2353	11.6556	2528	3106	3106	2528
11836	NM_001159645,NM_009703	Araf	Araf proto-oncogene, serine/threonine kinase	1.07139	10.6908	10.6412	10.7407	10.6412	10.7407	1672	1630	1630	1672
11837	NM_007475	Rplp0	ribosomal protein, large, P0	-1.16602	14.086	14.1972	13.9756	14.1972	13.9756	19630	15683	15683	19630
11838	NM_001276684,NM_018790	Arc	activity regulated cytoskeletal-associated protein	-6.29582	5.3322	6.82209	4.1677	6.82209	4.1677	117	18	18	117
11839	NM_009704	Areg	amphiregulin	-1.25	2.15496	2.32193	2	2.32193	2	4	3	3	4
11840	NM_001130408,NM_007476	Arf1	ADP-ribosylation factor 1	-1.24871	12.5018	12.6631	12.3426	12.6631	12.3426	6745	4980	4980	6745
11841	NM_001304574,NM_007477	Arf2	ADP-ribosylation factor 2	-1.09471	10.1588	10.2243	10.0938	10.2243	10.0938	1251	1041	1041	1251
11842	NM_007478	Arf3	ADP-ribosylation factor 3	-1.03454	10.5884	10.6129	10.5639	10.6129	10.5639	1640	1447	1447	1640
11843	NM_007479	Arf4	ADP-ribosylation factor 4	-1.12153	11.6683	11.7513	11.5859	11.7513	11.5859	3581	2955	2955	3581
11844	NM_007480	Arf5	ADP-ribosylation factor 5	-1.15377	10.1546	10.2583	10.0519	10.2583	10.0519	1280	1011	1011	1280
11845	NM_007481	Arf6	ADP-ribosylation factor 6	-1.35278	11.3967	11.6168	11.1809	11.6168	11.1809	3267	2206	2206	3267
11846	NM_007482	Arg1	arginase, liver	1.65148	6.23403	5.88264	6.6064	5.88264	6.6064	58	93	93	58
11848	NM_001313961,NM_001313962,NM_016802	Rhoa	ras homolog family member A	1.02588	13.1519	13.1335	13.1703	13.1335	13.1703	9383	8893	8893	9383
11852	NM_007483	Rhob	ras homolog family member B	-1.05901	12.2116	12.253	12.1703	12.253	12.1703	5111	4405	4405	5111
11853	NM_001291859,NM_007484	Rhoc	ras homolog family member C	-1.31225	11.0727	11.2704	10.8784	11.2704	10.8784	2577	1786	1786	2577
11854	NM_001329989,NM_007485	Rhod	ras homolog family member D	1.18191	8.20295	8.08328	8.3244	8.08328	8.3244	283	303	303	283
11855	NM_009706	Arhgap5	Rho GTPase activating protein 5	1.31467	12.7419	12.5461	12.9408	12.5461	12.9408	6283	7618	7618	6283
11856	NM_001287530,NM_009707,NM_178754,NR_109847	Arhgap6	Rho GTPase activating protein 6	-1.54096	8.61253	8.93009	8.30626	8.93009	8.30626	514	299	299	514
11857	NM_001301301,NM_001301303,NM_001301305,NM_001301308,NM_001301309,NM_007486	Arhgdib	Rho, GDP dissociation inhibitor (GDI) beta	-1.56139	9.54448	9.87131	9.22847	9.87131	9.22847	988	567	567	988
11858	NM_009708	Rnd2	Rho family GTPase 2	-2.13776	6.35736	6.92899	5.83289	6.92899	5.83289	127	56	56	127
11861	NM_001039515,NM_007487	Arl4a	ADP-ribosylation factor-like 4A	1.08456	11.943	11.8846	12.0017	11.8846	12.0017	3957	3898	3898	3957
11863	NM_001037737,NM_009709	Arnt	aryl hydrocarbon receptor nuclear translocator	1.24675	10.8675	10.7095	11.0277	10.7095	11.0277	1757	1991	1991	1757
11864	NM_007488	Arnt2	aryl hydrocarbon receptor nuclear translocator 2	2.08712	4.01805	3.5222	4.58371	3.5222	4.58371	10	24	24	10
11865	NM_001243048,NM_007489	Arntl	aryl hydrocarbon receptor nuclear translocator-like	-1.52565	8.85788	9.16783	8.55841	9.16783	8.55841	606	357	357	606
11867	NM_023142	Arpc1b	actin related protein 2/3 complex, subunit 1B	-1.30339	12.4859	12.6785	12.2963	12.6785	12.2963	6812	4783	4783	6812
11870	NM_009710	Art1	ADP-ribosyltransferase 1	-1.16118	7.22902	7.33762	7.12203	7.33762	7.12203	170	131	131	170
11871	NM_007490,NR_033804	Art2a-ps	ADP-ribosyltransferase 2a, pseudogene	-5	0	2.32193	0	2.32193	0	4	0	0	4
11875	NM_001291354,NM_007491,NR_111935	Art5	ADP-ribosyltransferase 5	-1.2301	4.4318	4.58371	4.28493	4.58371	4.28493	22	19	19	22
11876	NM_001284191,NM_001284192,NM_001284193,NM_009711	Artn	artemin	5	0	0	2.32193	0	2.32193	0	4	4	0
11877	NM_001272028,NM_001272029,NM_001272030,NM_001272031,NM_001272032,NM_033474	Arvcf	armadillo repeat gene deleted in velo-cardio-facial syndrome	1.24282	9.00211	8.84667	9.16028	8.84667	9.16028	484	541	541	484
11881	NM_009712	Arsb	arylsulfatase B	1.0753	9.96468	9.91245	10.0172	9.91245	10.0172	1014	986	986	1014
11883	NM_009713	Arsa	arylsulfatase A	-1.14257	10.0884	10.185	9.99269	10.185	9.99269	1222	970	970	1222
11886	NM_019734	Asah1	N-acylsphingosine amidohydrolase 1	-1.24158	11.8909	12.048	11.7358	12.048	11.7358	4443	3291	3291	4443
11889	NM_001291131,NM_001291132,NM_009714	Asgr1	asialoglycoprotein receptor 1	12.6667	2.88405	1.58496	5.24793	1.58496	5.24793	2	37	37	2
11890	NM_001313925,NM_001313926,NM_001313927,NM_007493	Asgr2	asialoglycoprotein receptor 2	1.57882	5.31853	4.9993	5.65814	4.9993	5.65814	30	50	50	30
11891	NM_001301230,NM_001301232,NM_023635	Rab27a	RAB27A, member RAS oncogene family	1.75251	6.36915	5.97728	6.78671	5.97728	6.78671	62	105	105	62
11898	NM_007494	Ass1	argininosuccinate synthetase 1	3.89872	3.15425	2.32193	4.28493	2.32193	4.28493	4	19	19	4
11899	NM_001205204,NM_007495	Astn1	astrotactin 1	-3.59444	3.1108	4.1677	2.32193	4.1677	2.32193	16	4	4	16
11905	NM_080844	Serpinc1	serine (or cysteine) peptidase inhibitor, clade C (antithrombin), member 1	5.3102	5.6614	4.58371	6.99248	4.58371	6.99248	22	120	120	22
11906	NM_007496	Zfhx3	zinc finger homeobox 3	1.43399	10.4997	10.2429	10.7629	10.2429	10.7629	1267	1658	1658	1267
11907	NM_001029895,NM_001136054,NM_001271343,NM_013799	Ate1	arginyltransferase 1	1.12219	11.208	11.1252	11.2915	11.1252	11.2915	2338	2397	2397	2338
11908	NM_007497	Atf1	activating transcription factor 1	1.06797	8.98626	8.93895	9.03381	8.93895	9.03381	517	494	494	517
11909	NM_001025093,NM_001284369,NM_001284370,NM_001284371,NM_001284372,NM_001284373,NM_001284374,NM_001284376,NM_009715	Atf2	activating transcription factor 2	1.25429	10.697	10.5348	10.8617	10.5348	10.8617	1550	1771	1771	1550
11910	NM_007498	Atf3	activating transcription factor 3	-4.71347	9.42772	10.6122	8.37543	10.6122	8.37543	1639	315	315	1639
11911	NM_001287180,NM_009716	Atf4	activating transcription factor 4	-1.14892	11.4749	11.5754	11.3752	11.5754	11.3752	3169	2542	2542	3169
11920	NM_007499	Atm	ataxia telangiectasia mutated	1.19334	10.9429	10.8161	11.0711	10.8161	11.0711	1891	2059	2059	1891
11921	NM_007500	Atoh1	atonal bHLH transcription factor 1	3	0	0	1.58496	0	1.58496	0	2	2	0
11925	NM_009719	Neurog3	neurogenin 3	-4	0	2	0	2	0	3	0	0	3
11927	NM_009720	Atox1	antioxidant 1 copper chaperone	-1.39805	10.5784	10.8229	10.3395	10.8229	10.3395	1900	1237	1237	1900
11928	NM_144900	Atp1a1	ATPase, Na+/K+ transporting, alpha 1 polypeptide	-1.44276	11.7565	12.0239	11.4951	12.0239	11.4951	4383	2762	2762	4383
11931	NM_009721	Atp1b1	ATPase, Na+/K+ transporting, beta 1 polypeptide	1.26391	6.29582	6.12914	6.46703	6.12914	6.46703	70	85	85	70
11932	NM_013415	Atp1b2	ATPase, Na+/K+ transporting, beta 2 polypeptide	1.06919	6.21786	6.16979	6.2663	6.16979	6.2663	72	74	74	72
11933	NM_007502	Atp1b3	ATPase, Na+/K+ transporting, beta 3 polypeptide	-1.20071	11.6778	11.8105	11.5466	11.8105	11.5466	3747	2879	2879	3747
11936	NM_007503,NM_052823,NR_028499	Fxyd2	FXYD domain-containing ion transport regulator 2	-1.44113	6.8943	7.16293	6.63573	7.16293	6.63573	150	95	95	150
11937	NM_007504	Atp2a1	ATPase, Ca++ transporting, cardiac muscle, fast twitch 1	1.18191	12.5165	12.3965	12.6376	12.3965	12.6376	5661	6108	6108	5661
11938	NM_001110140,NM_009722,NR_027838	Atp2a2	ATPase, Ca++ transporting, cardiac muscle, slow twitch 2	1.02124	12.2829	12.2677	12.2981	12.2677	12.2981	5185	4785	4785	5185
11941	NM_001036684,NM_001347365,NM_009723	Atp2b2	ATPase, Ca++ transporting, plasma membrane 2	27.9821	0	0	4.80643	0	4.80643	0	28	28	0
11946	NM_007505	Atp5a1	ATP synthase, H+ transporting, mitochondrial F1 complex, alpha subunit 1	-1.18391	14.7253	14.8475	14.604	14.8475	14.604	30297	24497	24497	30297
11947	NM_016774	Atp5b	ATP synthase, H+ transporting mitochondrial F1 complex, beta subunit	-1.03455	15.5886	15.6131	15.5641	15.6131	15.5641	54359	45747	45747	54359
11949	NM_001112738,NM_020615	Atp5c1	ATP synthase, H+ transporting, mitochondrial F1 complex, gamma polypeptide 1	-1.07597	12.9067	12.9597	12.854	12.9597	12.854	8247	7141	7141	8247
11950	NM_001304719,NM_009725	Atp5f1	ATP synthase, H+ transporting, mitochondrial F0 complex, subunit B1	-1.56135	12.5253	12.8508	12.208	12.8508	12.208	7656	4519	4519	7656
11951	NM_001161419,NM_007506	Atp5g1	ATP synthase, H+ transporting, mitochondrial F0 complex, subunit C1 (subunit 9)	-1.13154	9.28001	9.36958	9.1913	9.36958	9.1913	698	552	552	698
11957	NM_001302213,NM_001302214,NM_001302215,NM_001302216,NM_016755	Atp5j	ATP synthase, H+ transporting, mitochondrial F0 complex, subunit F	-1.05559	11.0229	11.062	10.984	11.062	10.984	2232	1934	1934	2232
11958	NM_007507	Atp5k	ATP synthase, H+ transporting, mitochondrial F1F0 complex, subunit E	-1.19671	10.9588	11.0891	10.83	11.0891	10.83	2273	1734	1734	2273
11964	NM_007508	Atp6v1a	ATPase, H+ transporting, lysosomal V1 subunit A	-1.63202	12.5075	12.8658	12.1592	12.8658	12.1592	7726	4370	4370	7726
11966	NM_007509	Atp6v1b2	ATPase, H+ transporting, lysosomal V1 subunit B2	-1.52603	12.2759	12.5846	11.9748	12.5846	11.9748	6465	3840	3840	6465
11972	NM_013477	Atp6v0d1	ATPase, H+ transporting, lysosomal V0 subunit D1	-1.06807	11.4177	11.4654	11.3703	11.4654	11.3703	2946	2531	2531	2946
11973	NM_007510	Atp6v1e1	ATPase, H+ transporting, lysosomal V1 subunit E1	-1.09793	12.0575	12.125	11.9903	12.125	11.9903	4686	3869	3869	4686
11974	NM_025272	Atp6v0e	ATPase, H+ transporting, lysosomal V0 subunit E	-1.19125	10.8644	10.9914	10.7389	10.9914	10.7389	2131	1627	1627	2131
11975	NM_001243049,NM_001243050,NM_001243051,NM_016920	Atp6v0a1	ATPase, H+ transporting, lysosomal V0 subunit A1	-1.23973	12.0715	12.2275	11.9175	12.2275	11.9175	5014	3703	3703	5014
11977	NM_001109757,NM_009726	Atp7a	ATPase, Cu++ transporting, alpha polypeptide	1.0321	10.7086	10.6858	10.7314	10.6858	10.7314	1725	1620	1620	1725
11979	NM_007511	Atp7b	ATPase, Cu++ transporting, beta polypeptide	-2.99333	3.01066	3.90368	2.32193	3.90368	2.32193	13	4	4	13
11980	NM_001038999,NM_001284345,NM_009727	Atp8a1	ATPase, aminophospholipid transporter (APLT), class I, type 8A, member 1	1.20447	10.7196	10.5863	10.8547	10.5863	10.8547	1608	1762	1762	1608
11981	NM_001289445,NM_001289446,NM_015731	Atp9a	ATPase, class II, type 9A	1.18551	13.1292	13.007	13.2525	13.007	13.2525	8538	9361	9361	8538
11982	NM_009728	Atp10a	ATPase, class V, type 10A	-1.51378	10.1263	10.4298	9.83164	10.4298	9.83164	1447	863	863	1447
11983	NM_007512	Atpif1	ATPase inhibitory factor 1	-1.30848	9.60673	9.80263	9.41474	9.80263	9.41474	944	646	646	944
11984	NM_009729	Atp6v0c	ATPase, H+ transporting, lysosomal V0 subunit C	-1.33489	10.8601	11.0704	10.6537	11.0704	10.6537	2245	1536	1536	2245
11987	NM_001301424,NM_007513	Slc7a1	solute carrier family 7 (cationic amino acid transporter, y+ system), member 1	-1.29874	8.76576	8.95635	8.57923	8.95635	8.57923	524	362	362	524
11988	NM_001044740,NM_007514	Slc7a2	solute carrier family 7 (cationic amino acid transporter, y+ system), member 2	1.16347	8.36416	8.25565	8.47409	8.25565	8.47409	320	338	338	320
11989	NM_001301840,NM_007515	Slc7a3	solute carrier family 7 (cationic amino acid transporter, y+ system), member 3	1.78885	3.64136	3.24593	4.08496	3.24593	4.08496	8	17	17	8
11990	NM_009730	Atrn	attractin	1.17708	11.5877	11.4707	11.7059	11.4707	11.7059	2962	3218	3218	2962
11991	NM_001077265,NM_001077266,NM_001077267,NM_007516	Hnrnpd	heterogeneous nuclear ribonucleoprotein D	-1.03197	9.46001	9.48274	9.43734	9.48274	9.43734	754	657	657	754
11992	NM_016709	Auh	AU RNA binding protein/enoyl-coenzyme A hydratase	-1.13276	10.9216	11.0119	10.832	11.0119	10.832	2164	1737	1737	2164
11993	NM_001301649,NM_007517,NR_125891	Aup1	ancient ubiquitous protein 1	-1.06896	10.3054	10.3536	10.2574	10.3536	10.2574	1368	1169	1169	1368
12005	NM_001159598,NM_009733	Axin1	axin 1	-1.03177	9.66368	9.68627	9.64114	9.68627	9.64114	872	754	754	872
12006	NM_015732	Axin2	axin 2	-1.09407	8.17152	8.23662	8.10692	8.23662	8.10692	316	262	262	316
12007	NM_013478	Azgp1	alpha-2-glycoprotein 1, zinc	31.0826	3.73042	2	6.95803	2	6.95803	3	117	117	3
12009	NM_009734	Cep131	centrosomal protein 131	1.53418	7.24853	6.94637	7.56384	6.94637	7.56384	129	178	178	129
12010	NM_009735	B2m	beta-2 microglobulin	-1.04447	15.4507	15.4821	15.4193	15.4821	15.4193	48951	40928	40928	48951
12012	NM_007519	Baat	bile acid-Coenzyme A: amino acid N-acyltransferase	27.4955	0	0	4.78112	0	4.78112	0	27	27	0
12013	NM_007520	Bach1	BTB and CNC homology 1, basic leucine zipper transcription factor 1	1.08881	11.0459	10.9847	11.1074	10.9847	11.1074	2120	2110	2110	2120
12014	NM_001109661	Bach2	BTB and CNC homology, basic leucine zipper transcription factor 2	1.48995	7.62403	7.34183	7.91709	7.34183	7.91709	171	229	229	171
12015	NM_001285453,NM_007522	Bad	BCL2-associated agonist of cell death	-1.26545	8.89238	9.06383	8.72418	9.06383	8.72418	565	400	400	565
12017	NM_001171739,NM_009736	Bag1	BCL2-associated athanogene 1	1.04683	11.9679	11.935	12.001	11.935	12.001	4084	3897	3897	4084
12018	NM_007523	Bak1	BCL2-antagonist/killer 1	-1.17564	8.90672	9.02421	8.79076	9.02421	8.79076	550	419	419	550
12021	NM_007525	Bard1	BRCA1 associated RING domain 1	-2.00104	5.43082	5.9542	4.95345	5.9542	4.95345	61	31	31	61
12023	NM_013800	Barx2	BarH-like homeobox 2	-1.18322	2.57194	2.69616	2.45345	2.69616	2.45345	5	5	5	5
12028	NM_007527	Bax	BCL2-associated X protein	-1.38748	8.8123	9.0517	8.57923	9.0517	8.57923	560	362	362	560
12029	NM_007528	Bcl6b	B cell CLL/lymphoma 6, member B	-1.00435	8.41071	8.41385	8.40759	8.41385	8.40759	358	322	322	358
12033	NM_001164090,NM_007530	Bcap29	B cell receptor associated protein 29	-1.01605	8.975	8.98649	8.96352	8.98649	8.96352	535	471	471	535
12034	NM_007531	Phb2	prohibitin 2	-1.10564	10.993	11.0657	10.9208	11.0657	10.9208	2238	1840	1840	2238
12035	NM_001024468,NM_007532	Bcat1	branched chain aminotransferase 1, cytosolic	-3.61067	9.04971	10.0231	8.17085	10.0231	8.17085	1091	274	274	1091
12036	NM_001243052,NM_001243053,NM_009737	Bcat2	branched chain aminotransferase 2, mitochondrial	-1.41319	10.2602	10.5127	10.0137	10.5127	10.0137	1529	984	984	1529
12038	NM_009738	Bche	butyrylcholinesterase	1.61491	12.7831	12.442	13.1335	12.442	13.1335	5871	8604	8604	5871
12039	NM_007533	Bckdha	branched chain ketoacid dehydrogenase E1, alpha polypeptide	1.06178	12.2748	12.2317	12.3181	12.2317	12.3181	5033	4866	4866	5033
12040	NM_001305935,NM_199195	Bckdhb	branched chain ketoacid dehydrogenase E1, beta polypeptide	1.01986	10.8718	10.8576	10.886	10.8576	10.886	1948	1794	1794	1948
12041	NM_009739	Bckdk	branched chain ketoacid dehydrogenase kinase	1.05127	10.4375	10.4015	10.4737	10.4015	10.4737	1420	1356	1356	1420
12042	NM_009740	Bcl10	B cell leukemia/lymphoma 10	-1.21631	9.70587	9.84815	9.56564	9.84815	9.56564	971	715	715	971
12043	NM_009741,NM_177410	Bcl2	B cell leukemia/lymphoma 2	1.19997	10.4059	10.2752	10.5382	10.2752	10.5382	1296	1421	1421	1296
12044	NM_009742	Bcl2a1a	B cell leukemia/lymphoma 2 related protein A1a	-1.87223	4.71566	5.18969	4.28493	5.18969	4.28493	35	19	19	35
12045	NM_007534	Bcl2a1b	B cell leukemia/lymphoma 2 related protein A1b	-3.6871	7.18316	8.1858	6.30332	8.1858	6.30332	304	76	76	304
12047	NM_007536	Bcl2a1d	B cell leukemia/lymphoma 2 related protein A1d	-4.01056	5.96204	7.04753	5.04373	7.04753	5.04373	139	33	33	139
12048	NM_001289716,NM_001289717,NM_001289739,NM_009743	Bcl2l1	BCL2-like 1	1.04812	9.36475	9.3309	9.39872	9.3309	9.39872	680	638	638	680
12049	NM_013479	Bcl2l10	Bcl2-like 10	-1.41407	5.87389	6.12914	5.62928	6.12914	5.62928	70	49	49	70
12050	NM_007537	Bcl2l2	BCL2-like 2	1.17959	11.1717	11.0532	11.2915	11.0532	11.2915	2220	2397	2397	2220
12051	NM_033601	Bcl3	B cell leukemia/lymphoma 3	-2.91548	5.23749	6.06593	4.5222	6.06593	4.5222	67	23	23	67
12053	NM_001348026,NM_009744	Bcl6	B cell leukemia/lymphoma 6	-2.05589	9.49214	10.0262	8.98649	10.0262	8.98649	1093	479	479	1093
12054	NM_009745	Bcl7b	B cell CLL/lymphoma 7B	1.06867	9.30071	9.25292	9.34874	9.25292	9.34874	643	616	616	643
12055	NM_001347652,NM_009746	Bcl7c	B cell CLL/lymphoma 7C	1.07197	8.67731	8.62733	8.72759	8.62733	8.72759	416	401	401	416
12062	NM_009747	Bdkrb2	bradykinin receptor, beta 2	1.33144	3.59124	3.39068	3.80367	3.39068	3.80367	9	14	14	9
12064	NM_001048139,NM_001048141,NM_001048142,NM_001285416,NM_001285417,NM_001285418,NM_001285419,NM_001285420,NM_001285421,NM_001285422,NM_001316310,NM_007540	Bdnf	brain derived neurotrophic factor	1.1856	6.75742	6.63573	6.88135	6.63573	6.88135	102	112	112	102
12068	NM_009748	Bet1	Bet1 golgi vesicular membrane trafficking protein	-1.3122	10.0604	10.2583	9.86631	10.2583	9.86631	1280	883	883	1280
12069	NM_009749	Bex2	brain expressed X-linked 2	4	0	0	2	0	2	0	3	3	0
12070	NM_001110233,NM_001110234,NM_009750	Ngfrap1	nerve growth factor receptor (TNFRSF16) associated protein 1	-1.114	5.91025	5.98864	5.83289	5.98864	5.83289	63	56	56	63
12075	NM_001291061,NM_009751	Bfsp1	beaded filament structural protein 1, in lens-CP94	-1.46154	5.5524	5.83289	5.2854	5.83289	5.2854	56	38	38	56
12091	NM_009752,NR_108101,NR_108102	Glb1	galactosidase, beta 1	-1.07169	10.6168	10.6669	10.567	10.6669	10.567	1702	1450	1450	1702
12111	NM_007542	Bgn	biglycan	1.06484	12.1821	12.1369	12.2275	12.1369	12.2275	4716	4585	4585	4716
12116	NM_016668	Bhmt	betaine-homocysteine methyltransferase	15.6559	6.69577	4.9993	8.96793	4.9993	8.96793	30	473	473	30
12121	NM_001112796,NM_009753	Bicd1	bicaudal D homolog 1 (Drosophila)	1.28065	7.06973	6.89354	7.25042	6.89354	7.25042	123	143	143	123
12122	NM_007544	Bid	BH3 interacting domain death agonist	-1.30508	8.40745	8.60172	8.21757	8.60172	8.21757	408	283	283	408
12123	NM_007545	Hrk	harakiri, BCL2 interacting protein (contains only BH3 domain)	-1.1547	2.79799	2.90368	2.69616	2.90368	2.69616	6	6	6	6
12124	NM_007546	Bik	BCL2-interacting killer	1.89039	5.63032	5.18969	6.10837	5.18969	6.10837	35	67	67	35
12125	NM_001284410,NM_001291016,NM_009754,NM_207680,NM_207681	Bcl2l11	BCL2-like 11 (apoptosis facilitator)	-1.31828	8.3143	8.51602	8.11736	8.51602	8.11736	383	264	264	383
12140	NM_021272	Fabp7	fatty acid binding protein 7, brain	-3.65563	4.35807	5.39232	3.5222	5.39232	3.5222	41	11	11	41
12142	NM_007548	Prdm1	PR domain containing 1, with ZNF domain	-1.09605	6.35074	6.41724	6.28493	6.41724	6.28493	87	75	75	87
12143	NM_007549	Blk	B lymphoid kinase	2.498	2.90828	2.32193	3.6427	2.32193	3.6427	4	12	12	4
12144	NM_001042527,NM_007550	Blm	Bloom syndrome, RecQ helicase-like	-1.18058	7.41635	7.53707	7.29757	7.53707	7.29757	195	149	149	195
12151	NM_007552	Bmi1	Bmi1 polycomb ring finger oncogene	1.03097	10.4946	10.4726	10.5166	10.4726	10.5166	1488	1398	1398	1488
12153	NM_009755,NR_033241	Bmp1	bone morphogenetic protein 1	-1.34328	11.5693	11.7841	11.3583	11.7841	11.3583	3670	2516	2516	3670
12155	NM_009757	Bmp15	bone morphogenetic protein 15	3	0	0	1.58496	0	1.58496	0	2	2	0
12156	NM_007553	Bmp2	bone morphogenetic protein 2	-1.0721	7.64765	7.69803	7.59759	7.69803	7.59759	219	182	182	219
12159	NM_001316360,NM_007554	Bmp4	bone morphogenetic protein 4	1.71527	6.55728	6.1796	6.95803	6.1796	6.95803	73	117	117	73
12160	NM_007555	Bmp5	bone morphogenetic protein 5	-2.06559	4.49007	5.04373	3.99718	5.04373	3.99718	31	16	16	31
12161	NM_007556	Bmp6	bone morphogenetic protein 6	1.32196	8.18891	7.99005	8.39273	7.99005	8.39273	265	319	319	265
12162	NM_007557	Bmp7	bone morphogenetic protein 7	2.59332	5.645	4.9993	6.3741	4.9993	6.3741	30	79	79	30
12163	NM_001256019,NM_007558	Bmp8a	bone morphogenetic protein 8a	-2.0548	3.72942	4.28493	3.24593	4.28493	3.24593	18	9	9	18
12166	NM_009758	Bmpr1a	bone morphogenetic protein receptor, type 1A	1.16588	12.369	12.2588	12.4802	12.2588	12.4802	5140	5434	5434	5140
12167	NM_001277216,NM_001277217,NM_001277218,NM_001277220,NM_007560	Bmpr1b	bone morphogenetic protein receptor, type 1B	-1.21529	4.81074	4.95345	4.67215	4.95345	4.67215	29	25	25	29
12168	NM_007561	Bmpr2	bone morphogenetic protein receptor, type II (serine/threonine kinase)	1.26798	12.8669	12.6967	13.0393	12.6967	13.0393	6874	8133	8133	6874
12169	NM_009759	Bmx	BMX non-receptor tyrosine kinase	1.46441	5.89803	5.62928	6.1796	5.62928	6.1796	48	70	70	48
12175	NM_001008238,NM_016787	Bnip2	BCL2/adenovirus E1B interacting protein 2	-1.06269	12.0489	12.0929	12.0052	12.0929	12.0052	4595	3910	3910	4595
12176	NM_009760	Bnip3	BCL2/adenovirus E1B interacting protein 3	1.14499	14.5718	14.4745	14.6698	14.4745	14.6698	23690	25204	25204	23690
12177	NM_009761	Bnip3l	BCL2/adenovirus E1B interacting protein 3-like	1.04389	12.2253	12.1944	12.2564	12.1944	12.2564	4906	4665	4665	4906
12180	NM_001160127,NM_009762	Smyd1	SET and MYND domain containing 1	-1.02614	8.36114	8.37978	8.34255	8.37978	8.34255	349	308	308	349
12181	NM_013481	Bop1	block of proliferation 1	-1.17316	9.59427	9.71016	9.47976	9.71016	9.47976	886	676	676	886
12182	NM_009763	Bst1	bone marrow stromal cell antigen 1	-2.66255	6.42256	7.1677	5.75489	7.1677	5.75489	151	53	53	151
12183	NM_007563	Bpgm	2,3-bisphosphoglycerate mutase	1.189	9.30057	9.17653	9.42628	9.17653	9.42628	610	651	651	610
12189	NM_009764	Brca1	breast cancer 1, early onset	-2.50922	7.23967	7.93364	6.6064	7.93364	6.6064	255	93	93	255
12190	NM_001081001,NM_009765	Brca2	breast cancer 2, early onset	-1.04799	8.11168	8.14557	8.07794	8.14557	8.07794	296	257	257	296
12192	NM_007564	Zfp36l1	zinc finger protein 36, C3H type-like 1	-1.02905	10.6415	10.6622	10.6209	10.6622	10.6209	1697	1501	1501	1697
12193	NM_001001806	Zfp36l2	zinc finger protein 36, C3H type-like 2	-1.05388	11.6949	11.7329	11.6571	11.7329	11.6571	3525	3107	3107	3525
12211	NM_007566	Birc6	baculoviral IAP repeat-containing 6	1.19232	13.5905	13.4642	13.7179	13.4642	13.7179	11966	12660	12660	11966
12212	NM_009767	Chic1	cysteine-rich hydrophobic domain 1	2.41839	7.7013	7.09058	8.36462	7.09058	8.36462	143	313	313	143
12215	NM_001077184,NM_009768	Bsg	basigin	-1.04046	12.918	12.9467	12.8895	12.9467	12.8895	8142	7351	7351	8142
12217	NM_007567	Bsn	bassoon	-1.77966	4.5646	4.9993	4.1677	4.9993	4.1677	30	18	18	30
12223	NM_007568	Btc	betacellulin, epidermal growth factor family member	1.48669	10.8488	10.5665	11.1387	10.5665	11.1387	1584	2152	2152	1584
12224	NM_009769	Klf5	Kruppel-like factor 5	5	0	0	2.32193	0	2.32193	0	4	4	0
12226	NM_007569	Btg1	B cell translocation gene 1, anti-proliferative	1.0079	12.6117	12.606	12.6174	12.606	12.6174	6540	5994	5994	6540
12227	NM_007570	Btg2	B cell translocation gene 2, anti-proliferative	-1.124	10.3292	10.4139	10.2453	10.4139	10.2453	1434	1159	1159	1434
12228	NM_001297747_chr16,NM_001297747_chr17,NM_009770	Btg3	B cell translocation gene 3	1.23303	5.83558	5.68643	5.98864	5.68643	5.98864	50	62	62	50
12229	NM_013482	Btk	Bruton agammaglobulinemia tyrosine kinase	-1.54231	7.83188	8.15066	7.52556	8.15066	7.52556	297	174	174	297
12234	NM_001037758,NM_001286465,NM_001286466,NM_009771	Btrc	beta-transducin repeat containing protein	1.12973	9.24025	9.15268	9.32866	9.15268	9.32866	600	607	607	600
12235	NM_001113179,NM_009772	Bub1	BUB1, mitotic checkpoint serine/threonine kinase	-1.3668	6.42082	6.65018	6.19937	6.65018	6.19937	103	71	71	103
12236	NM_009773	Bub1b	BUB1B, mitotic checkpoint serine/threonine kinase	-1.44688	7.53103	7.80222	7.26928	7.80222	7.26928	234	145	145	234
12237	NM_001317350,NM_009774	Bub3	BUB3 mitotic checkpoint protein	-1.27434	10.3004	10.4767	10.127	10.4767	10.127	1491	1065	1065	1491
12238	NM_147778	Commd3	COMM domain containing 3	-1.19651	10.2837	10.4139	10.1551	10.4139	10.1551	1434	1086	1086	1434
12257	NM_009775	Tspo	translocator protein	1.03899	12.9928	12.9652	13.0204	12.9652	13.0204	8253	8020	8020	8253
12258	NM_009776	Serping1	serine (or cysteine) peptidase inhibitor, clade G, member 1	-1.02231	12.3882	12.4042	12.3723	12.4042	12.3723	5696	5060	5060	5696
12259	NM_007572	C1qa	complement component 1, q subcomponent, alpha polypeptide	-1.93701	12.0958	12.5821	11.6283	12.5821	11.6283	6447	3043	3043	6447
12260	NM_009777	C1qb	complement component 1, q subcomponent, beta polypeptide	-1.89667	11.6104	12.0813	11.1579	12.0813	11.1579	4555	2176	2176	4555
12261	NM_007573	C1qbp	complement component 1, q subcomponent binding protein	-1.26637	9.06013	9.23208	8.89138	9.23208	8.89138	634	450	450	634
12262	NM_007574	C1qc	complement component 1, q subcomponent, C chain	-1.99593	11.8552	12.3642	11.3671	12.3642	11.3671	5514	2527	2527	5514
12263	NM_013484	C2	complement component 2 (within H-2S)	1.61217	11.5811	11.2417	11.9307	11.2417	11.9307	2537	3741	3741	2537
12265	NM_001243760,NM_001243761,NM_001302618,NM_001302619,NM_007575	Ciita	class II transactivator	1.08829	9.9136	9.85276	9.97482	9.85276	9.97482	975	957	957	975
12266	NM_009778	C3	complement component 3	-1.06719	14.5213	14.5683	14.4745	14.5683	14.4745	24842	21872	21872	24842
12267	NM_009779	C3ar1	complement component 3a receptor 1	-3.19899	10.028	10.9018	9.22422	10.9018	9.22422	2017	565	565	2017
12268	NM_009780	C4b	complement component 4B (Chido blood group)	-1.15831	15.8037	15.9101	15.698	15.9101	15.698	62493	48806	48806	62493
12269	NM_007576	C4bp	complement component 4 binding protein	11.8773	4.11035	2.69616	6.2663	2.69616	6.2663	5	74	74	5
12273	NM_001173550,NM_007577	C5ar1	complement component 5a receptor 1	3.53991	8.12569	7.26484	9.08855	7.26484	9.08855	161	514	514	161
12274	NM_016704	C6	complement component 6	1.79202	9.96141	9.5495	10.3911	9.5495	10.3911	791	1277	1277	791
12279	NM_013485	C9	complement component 9	18.1211	3.51557	2	6.1796	2	6.1796	3	70	70	3
12282	NM_021395	Hyou1	hypoxia up-regulated 1	-1.12369	11.1733	11.2577	11.0895	11.2577	11.0895	2560	2087	2087	2560
12283	NM_133781	Cab39	calcium binding protein 39	-1.11249	12.3778	12.4549	12.3011	12.4549	12.3011	5912	4796	4796	5912
12286	NM_001252059,NM_001252060,NM_001252061,NM_007578	Cacna1a	calcium channel, voltage-dependent, P/Q type, alpha 1A subunit	-1.07079	7.91765	7.96714	7.86847	7.96714	7.86847	261	221	221	261
12287	NM_001042528,NM_007579	Cacna1b	calcium channel, voltage-dependent, N type, alpha 1B subunit	-1.11337	5.03031	5.10837	4.95345	5.10837	4.95345	33	31	31	33
12288	NM_001159533,NM_001159534,NM_001159535,NM_001255997,NM_001255998,NM_001255999,NM_001256000,NM_001256001,NM_001256002,NM_001290335,NM_009781	Cacna1c	calcium channel, voltage-dependent, L type, alpha 1C subunit	1.32632	8.48013	8.27886	8.68629	8.27886	8.68629	326	390	390	326
12289	NM_001083616,NM_001302637,NM_028981	Cacna1d	calcium channel, voltage-dependent, L type, alpha 1D subunit	-1.68629	7.32527	7.71189	6.95803	7.71189	6.95803	221	117	117	221
12290	NM_009782	Cacna1e	calcium channel, voltage-dependent, R type, alpha 1E subunit	-1.2795	9.593	9.77243	9.41685	9.77243	9.41685	925	647	647	925
12291	NM_001112813,NM_001177888,NM_001177890,NM_009783	Cacna1g	calcium channel, voltage-dependent, T type, alpha 1G subunit	-1.01923	5.71416	5.72792	5.70044	5.72792	5.70044	52	51	51	52
12292	NM_001081023,NM_014193	Cacna1s	calcium channel, voltage-dependent, L type, alpha 1S subunit	1.31405	9.00675	8.81189	9.20592	8.81189	9.20592	472	557	557	472
12293	NM_001110843,NM_001110844,NM_001110845,NM_001110846,NM_009784	Cacna2d1	calcium channel, voltage-dependent, alpha2/delta subunit 1	1.05834	10.7331	10.6923	10.7741	10.6923	10.7741	1734	1672	1672	1734
12294	NM_009785	Cacna2d3	calcium channel, voltage-dependent, alpha2/delta subunit 3	4.98888	2.4874	1.58496	3.90368	1.58496	3.90368	2	15	15	2
12295	NM_001159319,NM_001159320,NM_001282977,NM_001282978,NM_031173,NM_145121	Cacnb1	calcium channel, voltage-dependent, beta 1 subunit	-1.07606	6.67381	6.72689	6.62114	6.72689	6.62114	109	94	94	109
12296	NM_001252533,NM_001309519,NM_023116	Cacnb2	calcium channel, voltage-dependent, beta 2 subunit	2.69815	2.95233	2.32193	3.7539	2.32193	3.7539	4	13	13	4
12297	NM_001044741,NM_001286226,NM_007581	Cacnb3	calcium channel, voltage-dependent, beta 3 subunit	-1.54582	6.79017	7.11162	6.48325	7.11162	6.48325	145	86	86	145
12298	NM_001037099,NM_001285426,NM_001285427,NM_001285428,NM_146123	Cacnb4	calcium channel, voltage-dependent, beta 4 subunit	1.13992	6.32206	6.22831	6.41724	6.22831	6.41724	76	82	82	76
12299	NM_007582	Cacng1	calcium channel, voltage-dependent, gamma subunit 1	-1.10118	6.17751	6.24743	6.10837	6.24743	6.10837	77	67	67	77
12301	NM_009786	Cacybp	calcyclin binding protein	-1.26892	10.3837	10.557	10.2134	10.557	10.2134	1575	1132	1132	1575
12304	NM_009787	Pdia4	protein disulfide isomerase associated 4	-1.21329	12.0907	12.231	11.952	12.231	11.952	5028	3788	3788	5028
12305	NM_001198831,NM_001198833,NM_007584,NM_172962	Ddr1	discoidin domain receptor family, member 1	-1.09755	10.0382	10.1055	9.97126	10.1055	9.97126	1155	955	955	1155
12306	NM_007585	Anxa2	annexin A2	-1.34069	14.9623	15.1753	14.7523	15.1753	14.7523	37739	26896	26896	37739
12307	NM_009788	Calb1	calbindin 1	4	0	0	2	0	2	0	3	3	0
12309	NM_009789	S100g	S100 calcium binding protein G	-1.17698	6.41979	6.53841	6.30332	6.53841	6.30332	95	76	76	95
12310	NM_001033954,NM_001289444,NM_001305616,NM_007587	Calca	calcitonin/calcitonin-related polypeptide, alpha	1.39375	5.04023	4.80643	5.2854	4.80643	5.2854	26	38	38	26
12313	NM_001313934,NM_009790	Calm1	calmodulin 1	-1.26505	14.023	14.1936	13.8544	14.1936	13.8544	19607	13882	13882	19607
12314	NM_007589	Calm2	calmodulin 2	-1.41646	12.2938	12.5475	12.0452	12.5475	12.0452	6292	4023	4023	6292
12315	NM_007590	Calm3	calmodulin 3	1.01924	12.3568	12.3431	12.3705	12.3431	12.3705	5415	5058	5058	5415
12316	NM_009791	Aspm	asp (abnormal spindle)-like, microcephaly associated (Drosophila)	-1.30984	7.95866	8.15573	7.76635	8.15573	7.76635	298	206	206	298
12317	NM_007591	Calr	calreticulin	-1.2533	13.5124	13.6763	13.3506	13.6763	13.3506	13814	9877	9877	13814
12319	NM_007592	Car8	carbonic anhydrase 8	-1.18286	7.58978	7.71189	7.46961	7.71189	7.46961	221	167	167	221
12321	NM_001285412,NM_007594,NM_184053	Calu	calumenin	-1.12627	13.6319	13.7179	13.5464	13.7179	13.5464	14339	11413	11413	14339
12322	NM_001286809,NM_009792,NM_177407	Camk2a	calcium/calmodulin-dependent protein kinase II alpha	-1.34387	6.83101	7.04753	6.62114	7.04753	6.62114	139	94	94	139
12323	NM_001174053,NM_001174054,NM_007595	Camk2b	calcium/calmodulin-dependent protein kinase II, beta	1.08198	6.1225	6.06593	6.1796	6.06593	6.1796	67	70	70	67
12325	NM_001039138,NM_001039139,NM_178597	Camk2g	calcium/calmodulin-dependent protein kinase II gamma	1.04819	10.1781	10.1442	10.2121	10.1442	10.2121	1187	1131	1131	1187
12326	NM_009793	Camk4	calcium/calmodulin-dependent protein kinase IV	-1.91987	4.08621	4.58371	3.6427	4.58371	3.6427	22	12	12	22
12328	NM_007596	Caml	calcium modulating ligand	1.0975	9.59903	9.53215	9.66637	9.53215	9.66637	781	765	765	781
12330	NM_001110499,NM_001110500,NM_007597	Canx	calnexin	-1.11356	12.9418	13.0196	12.8644	13.0196	12.8644	8598	7205	7205	8598
12331	NM_001301067,NM_007598	Cap1	CAP, adenylate cyclase-associated protein 1 (yeast)	-1.21409	11.8807	12.0215	11.7416	12.0215	11.7416	4376	3305	3305	4376
12332	NM_001042534,NM_001271395,NM_001271415,NM_007599	Capg	capping protein (actin filament), gelsolin-like	-2.66171	11.2899	12.0182	10.6058	12.0182	10.6058	4367	1488	1488	4367
12333	NM_001110504,NM_007600	Capn1	calpain 1	-1.15521	10.484	10.5886	10.3804	10.5886	10.3804	1611	1270	1270	1611
12334	NM_009794	Capn2	calpain 2	1.02607	13.7078	13.6892	13.7264	13.6892	13.7264	14031	12758	12758	14031
12335	NM_001109761,NM_001177799,NM_007601	Capn3	calpain 3	1.18639	6.71367	6.59151	6.83809	6.59151	6.83809	99	109	109	99
12336	NM_009795	Capns1	calpain, small subunit 1	-1.07585	11.7124	11.7653	11.6598	11.7653	11.6598	3615	3111	3111	3615
12337	NM_001301250,NM_007602	Capn5	calpain 5	-1.31138	8.23898	8.43685	8.04576	8.43685	8.04576	364	252	252	364
12338	NM_007603	Capn6	calpain 6	-1.5353	3.19802	3.5222	2.90368	3.5222	2.90368	10	7	7	10
12339	NM_009796	Capn7	calpain 7	1.01016	11.1708	11.1635	11.1781	11.1635	11.1781	2408	2202	2202	2408
12340	NM_009797	Capza1	capping protein (actin filament) muscle Z-line, alpha 1	-1.30375	11.6007	11.7936	11.4109	11.7936	11.4109	3699	2605	2605	3699
12343	NM_007604	Capza2	capping protein (actin filament) muscle Z-line, alpha 2	-1.21165	12.427	12.5663	12.2893	12.5663	12.2893	6359	4756	4756	6359
12345	NM_001037761,NM_001271405,NM_009798	Capzb	capping protein (actin filament) muscle Z-line, beta	-1.06626	11.1017	11.1481	11.0556	11.1481	11.0556	2379	2035	2035	2379
12346	NM_001083957,NM_009799	Car1	carbonic anhydrase 1	2.1217	5.15684	4.6427	5.72792	4.6427	5.72792	23	52	52	23
12348	NM_009800	Car11	carbonic anhydrase 11	-1.15573	4.96043	5.06593	4.85712	5.06593	4.85712	32	29	29	32
12349	NM_009801	Car2	carbonic anhydrase 2	1.12137	7.02851	6.94637	7.11162	6.94637	7.11162	129	130	130	129
12350	NM_007606	Car3	carbonic anhydrase 3	1.24911	18.0456	17.8859	18.2068	17.8859	18.2068	238675	296533	296533	238675
12351	NM_007607	Car4	carbonic anhydrase 4	1.26047	9.36173	9.19623	9.53019	9.19623	9.53019	619	699	699	619
12352	NM_007608	Car5a	carbonic anhydrase 5a, mitochondrial	4	0	0	2	0	2	0	3	3	0
12353	NM_009802	Car6	carbonic anhydrase 6	-5.99667	3.37514	4.90609	2.32193	4.90609	2.32193	28	4	4	28
12354	NM_001301164,NM_001301165,NM_053070	Car7	carbonic anhydrase 7	-1.24993	5.40646	5.56978	5.24793	5.56978	5.24793	46	37	37	46
12355	NM_001243062,NM_001243063,NM_009803	Nr1i3	nuclear receptor subfamily 1, group I, member 3	4.60977	3.85137	2.90368	5.10837	2.90368	5.10837	6	34	34	6
12359	NM_009804	Cat	catalase	1.118	14.785	14.7048	14.8657	14.7048	14.8657	27742	28978	28978	27742
12361	NM_001284503,NM_001284504,NM_001284505,NM_009806	Cask	calcium/calmodulin-dependent serine protein kinase (MAGUK family)	1.04901	10.4437	10.4092	10.4782	10.4092	10.4782	1428	1361	1361	1428
12362	NM_009807	Casp1	caspase 1	-2.26601	9.28706	9.89586	8.7157	9.89586	8.7157	1003	398	398	1003
12363	NM_007609	Casp4	caspase 4, apoptosis-related cysteine peptidase	-1.7427	8.17352	8.58399	7.78267	8.58399	7.78267	403	208	208	403
12364	NM_009808	Casp12	caspase 12	-1.00176	10.4632	10.4645	10.4619	10.4645	10.4619	1480	1345	1345	1480
12366	NM_007610	Casp2	caspase 2	-1.11218	8.62321	8.70025	8.54686	8.70025	8.54686	437	354	354	437
12367	NM_001284409,NM_009810	Casp3	caspase 3	-1.45969	9.2553	9.53215	8.98649	9.53215	8.98649	781	479	479	781
12368	NM_009811	Casp6	caspase 6	-1.13856	7.70156	7.79573	7.60852	7.79573	7.60852	233	183	183	233
12369	NM_007611	Casp7	caspase 7	-1.02244	9.13666	9.15268	9.12067	9.15268	9.12067	600	526	526	600
12370	NM_001080126,NM_001277926,NM_009812	Casp8	caspase 8	1.17194	10.652	10.5382	10.7671	10.5382	10.7671	1554	1664	1664	1554
12371	NM_001277932,NM_015733	Casp9	caspase 9	-1.11268	9.25073	9.32807	9.17403	9.32807	9.17403	679	546	546	679
12372	NM_009813	Casq1	calsequestrin 1	1.02395	10.0734	10.0563	10.0905	10.0563	10.0905	1116	1039	1039	1116
12373	NM_009814	Casq2	calsequestrin 2	2.79285	4.48374	3.80367	5.2854	3.80367	5.2854	12	38	38	12
12374	NM_013803	Casr	calcium-sensing receptor	8.49837	2.72125	1.58496	4.67215	1.58496	4.67215	2	25	25	2
12380	NM_001301153,NM_001301155,NM_001301156,NM_001301157,NM_001301158,NM_001301160,NM_001301181,NM_009817	Cast	calpastatin	1.05514	12.6671	12.6284	12.7058	12.6284	12.7058	6617	6438	6438	6617
12385	NM_009818	Ctnna1	catenin (cadherin associated protein), alpha 1	1.14947	12.8373	12.7372	12.9382	12.7372	12.9382	7087	7608	7608	7087
12386	NM_001109764,NM_009819,NM_145732	Ctnna2	catenin (cadherin associated protein), alpha 2	5	0	0	2.32193	0	2.32193	0	4	4	0
12387	NM_001165902,NM_007614	Ctnnb1	catenin (cadherin associated protein), beta 1	1.03098	13.7879	13.7659	13.8099	13.7659	13.8099	14808	13513	13513	14808
12388	NM_001085448,NM_001085449,NM_001085450,NM_001085453,NM_007615	Ctnnd1	catenin (cadherin associated protein), delta 1	1.14106	12.3167	12.2218	12.4122	12.2218	12.4122	4991	5175	5175	4991
12389	NM_001243064,NM_007616	Cav1	caveolin 1, caveolae protein	-1.22632	16.2778	16.4256	16.1313	16.4256	16.1313	88817	71248	71248	88817
12390	NM_001277756,NM_016900	Cav2	caveolin 2	-1.0128	14.3565	14.3657	14.3474	14.3657	14.3474	22348	19677	19677	22348
12391	NM_007617	Cav3	caveolin 3	-1.64391	5.15254	5.52356	4.80643	5.52356	4.80643	45	28	28	45
12393	NM_001145920,NM_001146038,NM_001271627,NM_001271630,NM_001271631,NM_009820,NR_073392,NR_073425	Runx2	runt related transcription factor 2	-1.38219	8.16223	8.39905	7.93209	8.39905	7.93209	354	232	232	354
12394	NM_001111021,NM_001111022,NM_001111023,NM_009821	Runx1	runt related transcription factor 1	-1.25848	8.73593	8.90334	8.57166	8.90334	8.57166	504	360	360	504
12395	NM_001111026,NM_001111027,NM_009822	Runx1t1	runt-related transcription factor 1; translocated to, 1 (cyclin D-related)	1.04679	7.34397	7.31105	7.37703	7.31105	7.37703	166	156	156	166
12396	NM_001285446,NM_009823,NM_172860	Cbfa2t2	core-binding factor, runt domain, alpha subunit 2, translocated to, 2 (human)	-1.11655	9.2482	9.32807	9.16902	9.32807	9.16902	679	544	544	679
12398	NM_001109873,NM_009824,NM_177289	Cbfa2t3	core-binding factor, runt domain, alpha subunit 2, translocated to, 3 (human)	1.03078	8.20764	8.1858	8.22954	8.1858	8.22954	304	285	285	304
12399	NM_019732	Runx3	runt related transcription factor 3	1.31656	3.4386	3.24593	3.6427	3.24593	3.6427	8	12	12	8
12400	NM_001161456,NM_001161457,NM_001161458,NM_022309	Cbfb	core binding factor beta	-1.22707	10.5674	10.716	10.4208	10.716	10.4208	1764	1303	1303	1764
12401	NM_007618	Serpina6	serine (or cysteine) peptidase inhibitor, clade A, member 6	10.4881	0	0	3.39068	0	3.39068	0	10	10	0
12402	NM_007619	Cbl	Casitas B-lineage lymphoma	1.02962	10.7007	10.6797	10.7218	10.6797	10.7218	1718	1608	1608	1718
12404	NM_019626	Cbln1	cerebellin 1 precursor protein	-3	0	1.58496	0	1.58496	0	2	0	0	2
12406	NM_001111043,NM_001111044,NM_001285776,NM_009825	Serpinh1	serine (or cysteine) peptidase inhibitor, clade H, member 1	-1.32576	13.3738	13.5787	13.1719	13.5787	13.1719	12852	8895	8895	12852
12408	NM_007620	Cbr1	carbonyl reductase 1	-1.04018	9.46412	9.49258	9.43575	9.49258	9.43575	761	656	656	761
12409	NM_007621	Cbr2	carbonyl reductase 2	-1.80847	9.28749	9.7247	8.86993	9.7247	8.86993	895	443	443	895
12411	NM_001271353,NM_144855,NM_178224	Cbs	cystathionine beta-synthase	1.70555	6.57322	6.19937	6.96961	6.19937	6.96961	74	118	118	74
12412	NM_007622	Cbx1	chromobox 1	-1.04984	8.4906	8.52576	8.45559	8.52576	8.45559	386	333	333	386
12416	NM_007623	Cbx2	chromobox 2	-1.13283	6.39265	6.48325	6.30332	6.48325	6.30332	91	76	76	91
12417	NM_007624	Cbx3	chromobox 3	1.09959	10.4514	10.3831	10.5201	10.3831	10.5201	1400	1402	1402	1400
12418	NM_007625	Cbx4	chromobox 4	-1.21544	9.1147	9.25653	8.97505	9.25653	8.97505	644	475	475	644
12419	NM_001076789,NM_001110216,NM_007626	Cbx5	chromobox 5	1.19013	12.1013	11.9764	12.2275	11.9764	12.2275	4222	4585	4585	4222
12421	NM_009826	Rb1cc1	RB1-inducible coiled-coil 1	1.22373	11.9015	11.7567	12.048	11.7567	12.048	3597	4034	4034	3597
12424	NM_001284508,NM_031161	Cck	cholecystokinin	-28.9828	0	4.85712	0	4.85712	0	27	0	0	27
12428	NM_009828	Ccna2	cyclin A2	-1.5394	7.8535	8.17085	7.54848	8.17085	7.54848	301	176	176	301
12442	NM_007630	Ccnb2	cyclin B2	-1.70145	6.55178	6.94637	6.1796	6.94637	6.1796	129	70	70	129
12443	NM_007631	Ccnd1	cyclin D1	-1.40413	9.89314	10.141	9.65133	10.141	9.65133	1185	758	758	1185
12444	NM_009829	Ccnd2	cyclin D2	-1.15641	12.8148	12.92	12.7104	12.92	12.7104	8013	6458	6458	8013
12445	NM_001081635,NM_001081636,NM_007632	Ccnd3	cyclin D3	1.0233	10.293	10.2764	10.3096	10.2764	10.3096	1297	1210	1210	1297
12447	NM_007633	Ccne1	cyclin E1	-1.48013	6.58011	6.86905	6.30332	6.86905	6.30332	121	76	76	121
12448	NM_001037134,NM_001282943,NM_009830	Ccne2	cyclin E2	1.12288	7.59294	7.5098	7.677	7.5098	7.677	191	192	192	191
12449	NM_007634	Ccnf	cyclin F	-3.81243	5.3041	6.35659	4.42587	6.35659	4.42587	84	21	21	84
12450	NM_009831	Ccng1	cyclin G1	-1.0071	13.1129	13.118	13.1078	13.118	13.1078	9264	8501	8501	9264
12452	NM_007635	Ccng2	cyclin G2	-1.14074	10.5969	10.6923	10.5023	10.6923	10.5023	1734	1385	1385	1734
12453	NM_017367	Ccni	cyclin I	1.23277	12.2739	12.1239	12.4258	12.1239	12.4258	4682	5209	5209	4682
12454	NM_009832	Ccnk	cyclin K	1.23619	8.29711	8.14557	8.45147	8.14557	8.45147	296	332	332	296
12455	NM_009833	Ccnt1	cyclin T1	1.20305	9.12096	8.98859	9.25529	8.98859	9.25529	536	578	578	536
12457	NM_009834	Noct	nocturnin	-1.66859	9.80753	10.1838	9.44516	10.1838	9.44516	1220	661	661	1220
12460	NM_016892	Ccs	copper chaperone for superoxide dismutase	-1.10802	9.02421	9.09851	8.95052	9.09851	8.95052	578	467	467	578
12461	NM_007636	Cct2	chaperonin containing Tcp1, subunit 2 (beta)	1.00205	12.1032	12.1017	12.1046	12.1017	12.1046	4628	4181	4181	4628
12462	NM_009836	Cct3	chaperonin containing Tcp1, subunit 3 (gamma)	-1.2253	11.4149	11.5624	11.2693	11.5624	11.2693	3140	2364	2364	3140
12464	NM_009837	Cct4	chaperonin containing Tcp1, subunit 4 (delta)	1.08843	12.0326	11.9716	12.0938	11.9716	12.0938	4207	4152	4152	4207
12465	NM_001348035,NM_007637	Cct5	chaperonin containing Tcp1, subunit 5 (epsilon)	1.00616	12.0478	12.0433	12.0522	12.0433	12.0522	4432	4043	4043	4432
12466	NM_009838	Cct6a	chaperonin containing Tcp1, subunit 6a (zeta)	-1.11691	12.0752	12.1553	11.9957	12.1553	11.9957	4781	3880	3880	4781
12467	NM_001291242,NM_009839	Cct6b	chaperonin containing Tcp1, subunit 6b (zeta)	1.09599	5.25539	5.18969	5.32193	5.18969	5.32193	35	39	39	35
12468	NM_007638	Cct7	chaperonin containing Tcp1, subunit 7 (eta)	-1.05217	11.6979	11.7347	11.6613	11.7347	11.6613	3528	3112	3112	3528
12469	NM_009840	Cct8	chaperonin containing Tcp1, subunit 8 (theta)	-1.15676	11.7043	11.8099	11.5998	11.8099	11.5998	3746	2985	2985	3746
12475	NM_009841	Cd14	CD14 antigen	-1.26261	8.99435	9.16413	8.82771	9.16413	8.82771	604	430	430	604
12476	NM_001111049,NM_001111050,NM_009842	Cd151	CD151 antigen	1	13.2126	13.2126	13.2126	13.2126	13.2126	9824	9171	9171	9824
12478	NM_009844	Cd19	CD19 antigen	1.49666	2.59656	2.32193	2.90368	2.32193	2.90368	4	7	7	4
12479	NM_007639	Cd1d1	CD1d1 antigen	1.14498	13.2792	13.1819	13.3772	13.1819	13.3772	9624	10071	10071	9624
12480	NM_001289449,NM_007640,NR_038188	Cd1d2	CD1d2 antigen	1.25344	5.38918	5.22869	5.55459	5.22869	5.55459	36	46	46	36
12481	NM_013486	Cd2	CD2 antigen	-1.03448	5.88238	5.90689	5.85798	5.90689	5.85798	59	57	57	59
12482	NM_007641	Ms4a1	membrane-spanning 4-domains, subfamily A, member 1	-22.9783	0	4.5222	0	4.5222	0	21	0	0	21
12483	NM_001043317,NM_009845,NR_102722,NR_102723	Cd22	CD22 antigen	-6.27744	5.05808	6.55385	3.90368	6.55385	3.90368	96	15	15	96
12484	NM_009846	Cd24a	CD24a antigen	1.11759	8.31643	8.23662	8.39702	8.23662	8.39702	316	320	320	316
12487	NM_007642	Cd28	CD28 antigen	1.63881	5.20126	4.85712	5.56978	4.85712	5.56978	27	47	47	27
12488	NM_009847	Cd2ap	CD2-associated protein	1.09357	11.2936	11.2293	11.3583	11.2293	11.3583	2517	2516	2516	2517
12489	NM_001111058,NM_021293	Cd33	CD33 antigen	-1.12302	7.10347	7.18766	7.02027	7.18766	7.02027	153	122	122	153
12490	NM_001111059,NM_133654	Cd34	CD34 antigen	-1.26872	12.2916	12.4644	12.1211	12.4644	12.1211	5937	4239	4239	5937
12491	NM_001159555,NM_001159556,NM_001159557,NM_001159558,NM_007643	Cd36	CD36 antigen	1	17.6455	17.6455	17.6455	17.6455	17.6455	207395	202686	202686	207395
12492	NM_007644	Scarb2	scavenger receptor class B, member 2	-1.04588	13.2201	13.2525	13.1878	13.2525	13.1878	10172	9015	9015	10172
12493	NM_001290802,NM_001290804,NM_007645	Cd37	CD37 antigen	-1.97509	7.21473	7.72238	6.74046	7.72238	6.74046	222	102	102	222
12494	NM_007646	Cd38	CD38 antigen	1.09037	8.98635	8.92415	9.04897	8.92415	9.04897	512	500	500	512
12495	NM_001304721,NM_009848	Entpd1	ectonucleoside triphosphate diphosphohydrolase 1	-1.2041	9.83274	9.96763	9.69967	9.96763	9.69967	1051	783	783	1051
12496	NM_009849	Entpd2	ectonucleoside triphosphate diphosphohydrolase 2	1.02799	9.62121	9.60132	9.64114	9.60132	9.64114	821	754	754	821
12497	NM_172117	Entpd6	ectonucleoside triphosphate diphosphohydrolase 6	-1.49065	9.19567	9.48814	8.91221	9.48814	8.91221	758	455	455	758
12499	NM_001026214,NM_001286049,NM_001286058,NM_007647	Entpd5	ectonucleoside triphosphate diphosphohydrolase 5	-1.08107	11.2058	11.2622	11.1497	11.2622	11.1497	2566	2165	2165	2566
12500	NM_013487	Cd3d	CD3 antigen, delta polypeptide	-1.61835	3.02354	3.39068	2.69616	3.39068	2.69616	9	6	6	9
12501	NM_007648	Cd3e	CD3 antigen, epsilon polypeptide	-1.1547	2.79799	2.90368	2.69616	2.90368	2.69616	6	6	6	6
12502	NM_009850	Cd3g	CD3 antigen, gamma polypeptide	1	3.5222	3.5222	3.5222	3.5222	3.5222	10	11	11	10
12503	NM_001113391,NM_001113392,NM_001113393,NM_031162,NR_103716	Cd247	CD247 antigen	1.37844	6.18138	5.9542	6.41724	5.9542	6.41724	61	82	82	61
12504	NM_013488	Cd4	CD4 antigen	-1.07143	5.44186	5.49185	5.39232	5.49185	5.39232	44	41	41	44
12505	NM_001039150,NM_001039151,NM_001177785,NM_001177786,NM_001177787,NM_009851	Cd44	CD44 antigen	-2.7895	10.7556	11.521	10.041	11.521	10.041	3066	1003	1003	3066
12506	NM_007649	Cd48	CD48 antigen	-1.97116	8.71241	9.21567	8.23662	9.21567	8.23662	628	286	286	628
12507	NM_007650	Cd5	CD5 antigen	-9.48683	0	3.24593	0	3.24593	0	8	0	0	8
12508	NM_007651	Cd53	CD53 antigen	-2.05443	10.3348	10.8672	9.82847	10.8672	9.82847	1963	861	861	1963
12509	NM_001111060,NM_007652	Cd59a	CD59a antigen	1.20791	12.3024	12.1669	12.4394	12.1669	12.4394	4813	5263	5263	4813
12511	NM_001037801,NM_009852	Cd6	CD6 antigen	-1.51911	4.04428	4.35712	3.7539	4.35712	3.7539	19	13	13	19
12512	NM_001042580,NM_001282966,NM_007653	Cd63	CD63 antigen	-1.36516	11.3557	11.5825	11.1334	11.5825	11.1334	3187	2145	2145	3187
12514	NM_001291058,NR_110993	Cd68	CD68 antigen	-2.79394	10.3131	11.0809	9.59857	11.0809	9.59857	2258	732	732	2258
12515	NM_001033122	Cd69	CD69 antigen	1.29615	2.50206	2.32193	2.69616	2.32193	2.69616	4	6	6	4
12516	NM_009854	Cd7	CD7 antigen	1.69706	2.67639	2.32193	3.08496	2.32193	3.08496	4	8	8	4
12517	NM_001110320,NM_001110321,NM_001110322,NM_007654	Cd72	CD72 antigen	-7.9549	6.09619	7.77296	4.78112	7.77296	4.78112	229	27	27	229
12518	NM_007655	Cd79a	CD79A antigen (immunoglobulin-associated alpha)	2.29783	2.85977	2.32193	3.5222	2.32193	3.5222	4	11	11	4
12519	NM_009855	Cd80	CD80 antigen	-1.62336	5.44666	5.80735	5.10837	5.80735	5.10837	55	34	34	55
12520	NM_133655	Cd81	CD81 antigen	-1.27897	12.9097	13.0885	12.7335	13.0885	12.7335	9079	6557	6557	9079
12521	NM_001136055,NM_001271430,NM_001271431,NM_001271432,NM_001271461,NM_001271462,NM_007656	Cd82	CD82 antigen	-1.04097	8.34642	8.37543	8.3175	8.37543	8.3175	348	301	301	348
12522	NM_001289915,NM_009856	Cd83	CD83 antigen	-1.46406	9.49764	9.7766	9.22663	9.7766	9.22663	927	566	566	927
12523	NM_001252472,NM_001289470,NM_013489	Cd84	CD84 antigen	-2.88552	10.6645	11.4563	9.92743	11.4563	9.92743	2934	925	925	2934
12524	NM_019388	Cd86	CD86 antigen	-1.51271	8.24289	8.54686	7.94973	8.54686	7.94973	393	235	235	393
12525	NM_001081110,NM_009857	Cd8a	CD8 antigen, alpha chain	-2.77317	3.35213	4.1677	2.69616	4.1677	2.69616	16	6	6	16
12526	NM_009858	Cd8b1	CD8 antigen, beta chain 1	-3.74166	2.79416	3.90368	2	3.90368	2	13	3	3	13
12527	NM_007657	Cd9	CD9 antigen	-2.00061	10.481	10.9931	9.99269	10.9931	9.99269	2135	970	970	2135
12530	NM_007658	Cdc25a	cell division cycle 25A	-1.01138	7.7745	7.78267	7.76635	7.78267	7.76635	231	206	206	231
12531	NM_001111075,NM_023117	Cdc25b	cell division cycle 25B	-1.29288	8.18161	8.369	7.99841	8.369	7.99841	346	243	243	346
12532	NM_009860	Cdc25c	cell division cycle 25C	1.17876	4.40196	4.28493	4.5222	4.28493	4.5222	18	23	23	18
12534	NM_007659	Cdk1	cyclin-dependent kinase 1	-1.15079	8.64758	8.74949	8.54686	8.74949	8.54686	453	354	354	453
12537	NM_001347308,NM_007661	Cdk11b	cyclin-dependent kinase 11B	-1.04794	9.46369	9.49753	9.42997	9.49753	9.42997	764	653	653	764
12539	NM_016742	Cdc37	cell division cycle 37	-1.01804	10.5574	10.5703	10.5445	10.5703	10.5445	1589	1428	1428	1589
12540	NM_001243769,NM_009861	Cdc42	cell division cycle 42	-1.1623	13.6026	13.7116	13.4946	13.7116	13.4946	14301	10972	10972	14301
12544	NM_001161623,NM_009862	Cdc45	cell division cycle 45	-1.51584	7.47174	7.77782	7.17771	7.77782	7.17771	230	136	136	230
12545	NM_001271566,NM_001271567,NM_001271568,NM_009863	Cdc7	cell division cycle 7 (S. cerevisiae)	-1.0503	7.26208	7.29757	7.22676	7.29757	7.22676	164	141	141	164
12549	NM_020260	Arhgap31	Rho GTPase activating protein 31	1.17656	11.2673	11.1507	11.3852	11.1507	11.3852	2383	2557	2557	2383
12550	NM_009864	Cdh1	cadherin 1	2.68742	3.89428	3.24593	4.67215	3.24593	4.67215	8	25	25	8
12552	NM_009866	Cdh11	cadherin 11	-1.75498	7.86488	8.28106	7.46961	8.28106	7.46961	327	167	167	327
12554	NM_019707	Cdh13	cadherin 13	1.50738	10.4507	10.1589	10.7509	10.1589	10.7509	1198	1641	1641	1198
12555	NM_007662	Cdh15	cadherin 15	1.21543	3.66023	3.5222	3.80367	3.5222	3.80367	10	14	14	10
12557	NM_019753	Cdh17	cadherin 17	5.47723	0	0	2.45345	0	2.45345	0	5	5	0
12558	NM_007664	Cdh2	cadherin 2	1.9175	7.62286	7.1677	8.10692	7.1677	8.10692	151	262	262	151
12561	NM_001316723,NM_009867	Cdh4	cadherin 4	1.80278	3.30153	2.90368	3.7539	2.90368	3.7539	6	13	13	6
12562	NM_009868	Cdh5	cadherin 5	1.30489	12.3277	12.1372	12.5211	12.1372	12.5211	4717	5580	5580	4717
12563	NM_007666	Cdh6	cadherin 6	-14.9666	0	3.90368	0	3.90368	0	13	0	0	13
12565	NM_009869	Cdh9	cadherin 9	1.39737	6.79092	6.55385	7.03657	6.55385	7.03657	96	123	123	96
12566	NM_016756,NM_183417	Cdk2	cyclin-dependent kinase 2	-1.07363	8.66936	8.72076	8.61826	8.72076	8.61826	444	372	372	444
12567	NM_009870	Cdk4	cyclin-dependent kinase 4	-1.1363	10.0558	10.1484	9.96405	10.1484	9.96405	1190	950	950	1190
12568	NM_007668	Cdk5	cyclin-dependent kinase 5	-1.34545	9.23169	9.44821	9.02012	9.44821	9.02012	735	490	490	735
12569	NM_009871	Cdk5r1	cyclin-dependent kinase 5, regulatory subunit 1 (p35)	-1.13089	5.48033	5.56978	5.39232	5.56978	5.39232	46	41	41	46
12571	NM_009873	Cdk6	cyclin-dependent kinase 6	-1.79549	9.59061	10.0221	9.17771	10.0221	9.17771	1090	547	547	1090
12572	NM_009874	Cdk7	cyclin-dependent kinase 7	-1.01069	10.5532	10.5608	10.5455	10.5608	10.5455	1578	1429	1429	1578
12575	NM_001111099,NM_007669	Cdkn1a	cyclin-dependent kinase inhibitor 1A (P21)	-1.7683	8.54687	8.96793	8.14557	8.96793	8.14557	528	269	269	528
12576	NM_009875	Cdkn1b	cyclin-dependent kinase inhibitor 1B	1.12769	9.91477	9.82847	10.0018	9.82847	10.0018	958	976	976	958
12577	NM_001161624,NM_009876	Cdkn1c	cyclin-dependent kinase inhibitor 1C (P57)	3.01966	8.7707	8.00967	9.60405	8.00967	9.60405	269	734	734	269
12578	NM_001040654,NM_009877	Cdkn2a	cyclin-dependent kinase inhibitor 2A	1.29615	2.50206	2.32193	2.69616	2.32193	2.69616	4	6	6	4
12579	NM_007670	Cdkn2b	cyclin-dependent kinase inhibitor 2B (p15, inhibits CDK4)	-1.9974	7.82077	8.33574	7.33762	8.33574	7.33762	339	152	152	339
12580	NM_001301368,NM_007671	Cdkn2c	cyclin-dependent kinase inhibitor 2C (p18, inhibits CDK4)	-1.50647	10.6119	10.9116	10.3204	10.9116	10.3204	2030	1221	1221	2030
12581	NM_009878	Cdkn2d	cyclin-dependent kinase inhibitor 2D (p19, inhibits CDK4)	-1.30266	7.46249	7.65566	7.2742	7.65566	7.2742	213	146	146	213
12583	NM_033037	Cdo1	cysteine dioxygenase 1, cytosolic	-1.21924	13.9948	14.1386	13.8526	14.1386	13.8526	18624	13880	13880	18624
12585	NM_007672	Cdr2	cerebellar degeneration-related 2	-1.12804	10.7885	10.8758	10.702	10.8758	10.702	1977	1585	1585	1977
12587	NM_019394	Mia	melanoma inhibitory activity	-2	0	1	0	1	0	1	0	0	1
12589	NM_009879	Ift81	intraflagellar transport 81	1.54148	8.59438	8.28789	8.91221	8.28789	8.91221	329	455	455	329
12593	NM_001123386,NM_009881	Cdyl	chromodomain protein, Y chromosome-like	-1.03572	8.63617	8.66153	8.61089	8.66153	8.61089	426	370	370	426
12606	NM_001287514,NM_001287515,NM_001287521,NM_001287523,NM_007678	Cebpa	CCAAT/enhancer binding protein (C/EBP), alpha	9.61926	12.0249	10.5023	13.7683	10.5023	13.7683	1517	13129	13129	1517
12607	NM_001024806	Cebpz	CCAAT/enhancer binding protein zeta	1.29631	10.4302	10.2447	10.6191	10.2447	10.6191	1268	1500	1500	1268
12608	NM_001287738,NM_001287739,NM_009883	Cebpb	CCAAT/enhancer binding protein (C/EBP), beta	-1.11907	9.49554	9.57703	9.41474	9.57703	9.41474	807	646	646	807
12609	NM_007679	Cebpd	CCAAT/enhancer binding protein (C/EBP), delta	1.58021	9.79518	9.47068	10.1308	9.47068	10.1308	747	1067	1067	747
12611	NM_009884	Cebpg	CCAAT/enhancer binding protein (C/EBP), gamma	1.0345	11.6443	11.6199	11.6688	11.6199	11.6688	3275	3125	3125	3275
12614	NM_009886	Celsr1	cadherin, EGF LAG seven-pass G-type receptor 1	-1.50083	5.19071	5.49185	4.90609	5.49185	4.90609	44	30	30	44
12615	NM_001302129,NM_001302130,NM_001302131,NM_001302132,NM_007681,NR_126074	Cenpa	centromere protein A	-1.52828	7.33615	7.64848	7.03657	7.64848	7.03657	212	123	123	212
12616	NM_007682	Cenpb	centromere protein B	-1.07091	12.3224	12.3719	12.273	12.3719	12.273	5550	4699	4699	5550
12617	NM_001345902,NM_001345903,NM_001345904,NM_007683	Cenpc1	centromere protein C1	1.01176	9.11482	9.10639	9.12326	9.10639	9.12326	581	527	527	581
12623	NM_021456	Ces1g	carboxylesterase 1G	3.19374	3.0465	2.32193	3.99718	2.32193	3.99718	4	16	16	4
12626	NM_007684	Cetn3	centrin 3	-1.017	9.89728	9.90944	9.88513	9.90944	9.88513	1012	895	895	1012
12628	NM_009888	Cfh	complement component factor h	-1.22746	11.7124	11.8612	11.5655	11.8612	11.5655	3888	2920	2920	3888
12630	NM_001329552,NM_007686	Cfi	complement component factor i	1.91548	5.59886	5.1496	6.08731	5.1496	6.08731	34	66	66	34
12631	NM_007687	Cfl1	cofilin 1, non-muscle	-1.20818	12.1551	12.2922	12.0194	12.2922	12.0194	5282	3942	3942	5282
12632	NM_007688	Cfl2	cofilin 2, muscle	1.16261	11.3897	11.2816	11.4989	11.2816	11.4989	2606	2767	2767	2606
12633	NM_001289704,NM_001293804,NM_001293805,NM_009805,NM_207653	Cflar	CASP8 and FADD-like apoptosis regulator	1.1325	12.558	12.4686	12.6481	12.4686	12.6481	5959	6143	6143	5959
12642	NM_009890	Ch25h	cholesterol 25-hydroxylase	-2.09545	3.88786	4.45794	3.39068	4.45794	3.39068	20	10	10	20
12648	NM_007690	Chd1	chromodomain helicase DNA binding protein 1	1.16516	10.9372	10.8274	11.048	10.8274	11.048	1906	2021	2021	1906
12649	NM_007691	Chek1	checkpoint kinase 1	-2.85774	4.78279	5.59984	4.08496	5.59984	4.08496	47	17	17	47
12651	NM_007692,NR_037153,NR_037154	Chkb	choline kinase beta	-1.07077	9.68447	9.73392	9.63528	9.73392	9.63528	902	751	751	902
12652	NM_007693	Chga	chromogranin A	1.29615	2.50206	2.32193	2.69616	2.32193	2.69616	4	6	6	4
12653	NM_007694	Chgb	chromogranin B	2.16025	2.0672	1.58496	2.69616	1.58496	2.69616	2	6	6	2
12654	NM_007695	Chil1	chitinase-like 1	-3	0	1.58496	0	1.58496	0	2	0	0	2
12655	NM_009892	Chil3	chitinase-like 3	-1.62815	5.62604	5.98864	5.2854	5.98864	5.2854	63	38	38	63
12659	NM_007696	Ovgp1	oviductal glycoprotein 1	2.01602	5.52639	5.04373	6.05524	5.04373	6.05524	31	65	65	31
12660	NM_001271496,NM_013490,NR_073190	Chka	choline kinase alpha	-1.09365	7.73089	7.79573	7.66658	7.79573	7.66658	233	191	191	233
12661	NM_007697	Chl1	cell adhesion molecule L1-like	1.91594	6.96842	6.51516	7.45321	6.51516	7.45321	93	165	165	93
12662	NM_018818	Chm	choroidermia (RAB escort protein 1)	1.10515	10.418	10.3461	10.4904	10.3461	10.4904	1361	1374	1374	1361
12663	NM_021350	Chml	choroideremia-like	1.46192	10.1339	9.86366	10.4115	9.86366	10.4115	982	1294	1294	982
12667	NM_001278041,NM_009893	Chrd	chordin	1.29126	8.5514	8.369	8.73778	8.369	8.73778	346	404	404	346
12671	NM_033269	Chrm3	cholinergic receptor, muscarinic 3, cardiac	4.65475	2.45533	1.58496	3.80367	1.58496	3.80367	2	14	14	2
12672	NM_007699	Chrm4	cholinergic receptor, muscarinic 4	-1.22074	4.13855	4.28493	3.99718	4.28493	3.99718	18	16	16	18
12675	NM_001162410,NM_007700	Chuk	conserved helix-loop-helix ubiquitous kinase	1.19832	10.7365	10.6068	10.8678	10.6068	10.8678	1631	1776	1776	1631
12683	NM_007702	Cidea	cell death-inducing DNA fragmentation factor, alpha subunit-like effector A	-1.95735	7.91458	8.41385	7.44494	8.41385	7.44494	358	164	164	358
12684	NM_009894	Cideb	cell death-inducing DNA fragmentation factor, alpha subunit-like effector B	6.48074	0	0	2.69616	0	2.69616	0	6	6	0
12686	NM_007703	Elovl3	elongation of very long chain fatty acids (FEN1/Elo2, SUR4/Elo3, yeast)-like 3	-2.86446	4.4992	5.32193	3.80367	5.32193	3.80367	39	14	14	39
12695	NM_001005784,NM_001005787,NM_007704,NM_172696	Inadl	InaD-like (Drosophila)	2.09885	6.72748	6.2139	7.2835	6.2139	7.2835	75	147	147	75
12696	NM_007705	Cirbp	cold inducible RNA binding protein	1.5058	9.44587	9.15522	9.74575	9.15522	9.74575	601	809	809	601
12700	NM_001317354,NM_009895	Cish	cytokine inducible SH2-containing protein	8.03574	7.71471	6.35659	9.36302	6.35659	9.36302	84	622	622	84
12702	NM_007707	Socs3	suppressor of cytokine signaling 3	-1.50338	7.88621	8.1858	7.59759	8.1858	7.59759	304	182	182	304
12703	NM_001271603,NM_009896	Socs1	suppressor of cytokine signaling 1	1.21139	5.28612	5.1496	5.42626	5.1496	5.42626	34	42	42	34
12704	NM_007708	Cit	citron	1.09066	6.43639	6.3741	6.4993	6.3741	6.4993	85	87	87	85
12705	NM_001276466,NM_001276473,NM_001276474,NM_007709	Cited1	Cbp/p300-interacting transactivator with Glu/Asp-rich carboxy-terminal domain 1	-12.49	0	3.6427	0	3.6427	0	11	0	0	11
12709	NM_021273	Ckb	creatine kinase, brain	-2.19095	10.0356	10.6173	9.48571	10.6173	9.48571	1645	678	678	1645
12715	NM_007710	Ckm	creatine kinase, muscle	-1.41355	13.5761	13.828	13.3287	13.828	13.3287	15507	9734	9734	15507
12716	NM_009897	Ckmt1	creatine kinase, mitochondrial 1, ubiquitous	-4	0	2	0	2	0	3	0	0	3
12721	NM_001301374,NM_009898	Coro1a	coronin, actin binding protein 1A	-1.42414	10.314	10.5722	10.0621	10.5722	10.0621	1592	1018	1018	1592
12722	NM_009899,NR_130895	Clca3a1	chloride channel accessory 3A1	-1.1368	4.76374	4.85712	4.67215	4.85712	4.67215	27	25	25	27
12723	NM_013491	Clcn1	chloride channel, voltage-sensitive 1	-1.29481	5.4686	5.65814	5.2854	5.65814	5.2854	49	38	38	49
12724	NM_009900	Clcn2	chloride channel, voltage-sensitive 2	1.27171	7.21884	7.04753	7.39431	7.04753	7.39431	139	158	158	139
12725	NM_007711,NM_173873,NM_173874,NM_173876	Clcn3	chloride channel, voltage-sensitive 3	1.14254	10.8648	10.7691	10.9614	10.7691	10.9614	1826	1894	1894	1826
12727	NM_001302386,NM_001302387,NM_011334,NR_126156,NR_126157	Clcn4	chloride channel, voltage-sensitive 4	-1.08637	11.6594	11.7193	11.5998	11.7193	11.5998	3496	2985	2985	3496
12728	NM_001243762,NM_016691	Clcn5	chloride channel, voltage-sensitive 5	-1.09993	8.94146	9.01042	8.87301	9.01042	8.87301	544	444	444	544
12729	NM_023671	Clns1a	chloride channel, nucleotide-sensitive, 1A	-1.22341	9.8588	10.0053	9.71442	10.0053	9.71442	1078	792	792	1078
12737	NM_016674	Cldn1	claudin 1	2.22539	6.14986	5.59984	6.7539	5.59984	6.7539	47	103	103	47
12738	NM_016675	Cldn2	claudin 2	6.48074	0	0	2.69616	0	2.69616	0	6	6	0
12739	NM_009902	Cldn3	claudin 3	1.07178	3.85335	3.80367	3.90368	3.80367	3.90368	12	15	15	12
12741	NM_013805	Cldn5	claudin 5	1.03182	11.3806	11.3581	11.4032	11.3581	11.4032	2737	2592	2592	2737
12745	NM_001329627,NM_001329680,NM_009904	Clgn	calmegin	-4	0	2	0	2	0	3	0	0	3
12747	NM_001042634,NR_027853,NR_027854	Clk1	CDC-like kinase 1	1.39532	12.0474	11.8095	12.2901	11.8095	12.2901	3744	4757	4757	3744
12748	NM_001163432,NM_007712	Clk2	CDC-like kinase 2	1.06904	8.73247	8.68444	8.78076	8.68444	8.78076	433	415	415	433
12750	NM_001304744,NM_007714	Clk4	CDC like kinase 4	1.29226	10.2226	10.0393	10.4092	10.0393	10.4092	1103	1293	1293	1103
12751	NM_009906	Tpp1	tripeptidyl peptidase I	-1.09426	10.8742	10.9393	10.8094	10.9393	10.8094	2066	1711	1711	2066
12752	NM_001146311,NM_001329789,NM_009907	Cln3	ceroid lipofuscinosis, neuronal 3, juvenile (Batten, Spielmeyer-Vogt disease)	-1.32675	7.94409	8.15066	7.74276	8.15066	7.74276	297	202	202	297
12753	NM_001289826,NM_001305222,NM_007715	Clock	circadian locomotor output cycles kaput	1.16461	12.3076	12.1981	12.418	12.1981	12.418	4925	5193	5193	4925
12757	NM_001080384,NM_001080385,NM_001080386,NM_001290470,NM_016760	Clta	clathrin, light polypeptide (Lca)	-1.30819	11.8065	12.0019	11.6143	12.0019	11.6143	4312	3014	3014	4312
12759	NM_013492	Clu	clusterin	1.41537	9.32307	9.07585	9.57703	9.07585	9.57703	570	721	721	570
12763	NM_001111110,NM_001284519,NM_001284520,NM_007717	Cmah	cytidine monophospho-N-acetylneuraminic acid hydroxylase	1.01686	9.72991	9.71786	9.74198	9.71786	9.74198	891	807	807	891
12764	NM_009908	Cmas	cytidine monophospho-N-acetylneuraminic acid synthetase	-1.46917	9.65078	9.93227	9.37727	9.93227	9.37727	1026	629	629	1026
12765	NM_009909	Cxcr2	chemokine (C-X-C motif) receptor 2	-7.48331	0	2.90368	0	2.90368	0	6	0	0	6
12766	NM_009910	Cxcr3	chemokine (C-X-C motif) receptor 3	-1.25604	5.51954	5.68643	5.35755	5.68643	5.35755	50	40	40	50
12767	NM_009911	Cxcr4	chemokine (C-X-C motif) receptor 4	-1.33471	7.5911	7.80222	7.38569	7.80222	7.38569	234	157	157	234
12768	NM_009912	Ccr1	chemokine (C-C motif) receptor 1	-2.62037	7.46855	8.19569	6.80592	8.19569	6.80592	306	106	106	306
12769	NM_001166625,NM_009913	Ccr9	chemokine (C-C motif) receptor 9	-1.91485	2.88424	3.39068	2.45345	3.39068	2.45345	9	5	5	9
12770	NM_007718	Ccr1l1	chemokine (C-C motif) receptor 1-like 1	-9.48683	0	3.24593	0	3.24593	0	8	0	0	8
12771	NM_009914	Ccr3	chemokine (C-C motif) receptor 3	-47.4974	0	5.56978	0	5.56978	0	46	0	0	46
12772	NM_009915	Ccr2	chemokine (C-C motif) receptor 2	1.16877	11.3641	11.2522	11.4772	11.2522	11.4772	2553	2729	2729	2553
12774	NM_009917	Ccr5	chemokine (C-C motif) receptor 5	-2.06916	9.52743	10.0664	9.01734	10.0664	9.01734	1125	489	489	1125
12775	NM_001301713,NM_007719	Ccr7	chemokine (C-C motif) receptor 7	-2.09359	4.93014	5.49185	4.42587	5.49185	4.42587	44	21	21	44
12777	NM_007721	Ccr10	chemokine (C-C motif) receptor 10	5.47723	0	0	2.45345	0	2.45345	0	5	5	0
12778	NM_001271607,NM_007722	Ackr3	atypical chemokine receptor 3	-1.21824	9.90884	10.0523	9.76747	10.0523	9.76747	1113	822	822	1113
12780	NM_013806	Abcc2	ATP-binding cassette, sub-family C (CFTR/MRP), member 2	5.86106	5.58983	4.45794	7.0091	4.45794	7.0091	20	121	121	20
12785	NM_001109745,NM_001109746,NM_001347325,NM_013493	Cnbp	cellular nucleic acid binding protein	-1.09909	10.9283	10.9966	10.8603	10.9966	10.8603	2141	1769	1769	2141
12789	NM_007724	Cnga2	cyclic nucleotide gated channel alpha 2	1.47196	3.35225	3.08496	3.6427	3.08496	3.6427	7	12	12	7
12793	NM_009919	Cnih1	cornichon family AMPA receptor auxiliary protein 1	-1.12298	11.0988	11.1828	11.0154	11.1828	11.0154	2443	1975	1975	2443
12795	NM_001313916,NM_013807	Plk3	polo-like kinase 3	1.03684	6.37409	6.34805	6.40025	6.34805	6.40025	83	81	81	83
12797	NM_009922	Cnn1	calponin 1	-1.0987	5.21706	5.2854	5.1496	5.2854	5.1496	38	35	35	38
12798	NM_007725	Cnn2	calponin 2	1.02299	9.48909	9.47271	9.5055	9.47271	9.5055	748	686	686	748
12799	NM_001146318,NM_009923	Cnp	2',3'-cyclic nucleotide 3' phosphodiesterase	1.0787	9.6842	9.62971	9.739	9.62971	9.739	838	805	805	838
12801	NM_007726	Cnr1	cannabinoid receptor 1 (brain)	1.29095	8.49304	8.31082	8.67926	8.31082	8.67926	334	388	388	334
12802	NM_001305278,NM_009924	Cnr2	cannabinoid receptor 2 (macrophage)	-2.06832	6.78895	7.33339	6.28493	7.33339	6.28493	169	75	75	169
12803	NM_170786	Cntf	ciliary neurotrophic factor	1.07281	6.90715	6.85664	6.95803	6.85664	6.95803	120	117	117	120
12804	NM_001136056,NM_016673	Cntfr	ciliary neurotrophic factor receptor	2.65165	4.73646	4.08496	5.49185	4.08496	5.49185	15	44	44	15
12805	NM_001159647,NM_001159648,NM_007727	Cntn1	contactin 1	-6.48074	0	2.69616	0	2.69616	0	5	0	0	5
12807	NM_001146323,NM_001146324,NM_080634	Hps3	Hermansky-Pudlak syndrome 3	1.38589	10.0567	9.82402	10.2948	9.82402	10.2948	956	1199	1199	956
12808	NM_001282993,NM_001282994,NM_172496	Cobl	cordon-bleu WH2 repeat	-1.28571	5.57065	5.75489	5.39232	5.75489	5.39232	53	41	41	53
12810	NM_001198835,NM_007728	Coch	cochlin	1.33333	1.78043	1.58496	2	1.58496	2	2	3	3	2
12812	NM_016706	Coil	coilin	-1.04741	7.82256	7.85605	7.78922	7.85605	7.78922	243	209	209	243
12813	NM_009925	Col10a1	collagen, type X, alpha 1	1	2.32193	2.32193	2.32193	2.32193	2.32193	4	4	4	4
12814	NM_007729	Col11a1	collagen, type XI, alpha 1	1.53567	5.69335	5.39232	6.01118	5.39232	6.01118	41	63	63	41
12815	NM_001317722,NM_009926	Col11a2	collagen, type XI, alpha 2	-1.05902	4.12612	4.1677	4.08496	4.1677	4.08496	16	17	17	16
12816	NM_001290308	Col12a1	collagen, type XII, alpha 1	-1.42267	11.4408	11.6979	11.1893	11.6979	11.1893	3448	2222	2222	3448
12817	NM_001304757,NM_007731	Col13a1	collagen, type XIII, alpha 1	1.27852	3.81582	3.6427	3.99718	3.6427	3.99718	11	16	16	11
12818	NM_181277	Col14a1	collagen, type XIV, alpha 1	-1.43912	11.6257	11.8912	11.366	11.8912	11.366	3975	2526	2526	3975
12819	NM_009928	Col15a1	collagen, type XV, alpha 1	-1.10206	14.2085	14.2788	14.1386	14.2788	14.1386	20731	17464	17464	20731
12821	NM_001290825,NM_007732	Col17a1	collagen, type XVII, alpha 1	-9.48683	0	3.24593	0	3.24593	0	8	0	0	8
12822	NM_001109991,NM_009929	Col18a1	collagen, type XVIII, alpha 1	-1.34267	13.0225	13.2368	12.8117	13.2368	12.8117	9997	6965	6965	9997
12823	NM_007733	Col19a1	collagen, type XIX, alpha 1	1	3.24593	3.24593	3.24593	3.24593	3.24593	8	9	9	8
12824	NM_001113515,NM_031163	Col2a1	collagen, type II, alpha 1	-4	0	2	0	2	0	3	0	0	3
12825	NM_009930	Col3a1	collagen, type III, alpha 1	-1.35695	18.0822	18.3037	17.8633	18.3037	17.8633	325639	244044	244044	325639
12826	NM_009931,NR_133670	Col4a1	collagen, type IV, alpha 1	1.07949	16.7492	16.6941	16.8045	16.6941	16.8045	110704	104570	104570	110704
12827	NM_009932	Col4a2	collagen, type IV, alpha 2	1.09499	15.706	15.6407	15.7716	15.6407	15.7716	55691	51727	51727	55691
12828	NM_007734	Col4a3	collagen, type IV, alpha 3	1.86515	7.97035	7.53338	8.43267	7.53338	8.43267	194	327	327	194
12829	NM_007735	Col4a4	collagen, type IV, alpha 4	1.78651	8.53469	8.12637	8.96352	8.12637	8.96352	292	471	471	292
12830	NM_001163155,NM_007736	Col4a5	collagen, type IV, alpha 5	-1.61748	9.77069	10.1237	9.42997	10.1237	9.42997	1170	653	653	1170
12831	NM_015734	Col5a1	collagen, type V, alpha 1	-1.09354	14.4199	14.4846	14.3556	14.4846	14.3556	23702	19807	19807	23702
12832	NM_007737	Col5a2	collagen, type V, alpha 2	-1.3252	14.864	15.0685	14.6622	15.0685	14.6622	36779	25102	25102	36779
12833	NM_009933	Col6a1	collagen, type VI, alpha 1	-1.13322	14.6158	14.7063	14.5258	14.7063	14.5258	27794	22711	22711	27794
12834	NM_001347207,NM_146007	Col6a2	collagen, type VI, alpha 2	-1.09106	14.4788	14.5418	14.4161	14.5418	14.4161	24590	21153	21153	24590
12835	NM_001243008,NM_001243009	Col6a3	collagen, type VI, alpha 3	-1.10855	15.6873	15.7618	15.6131	15.7618	15.6131	59897	46211	46211	59897
12836	NM_007738	Col7a1	collagen, type VII, alpha 1	1.11337	5.03031	4.95345	5.10837	4.95345	5.10837	29	34	34	29
12837	NM_007739	Col8a1	collagen, type VIII, alpha 1	-1.73214	8.3966	8.80222	8.00967	8.80222	8.00967	469	245	245	469
12840	NM_007741	Col9a2	collagen, type IX, alpha 2	3	0	0	1.58496	0	1.58496	0	2	2	0
12841	NM_009936	Col9a3	collagen, type IX, alpha 3	1.08711	3.58194	3.5222	3.6427	3.5222	3.6427	10	12	12	10
12842	NM_007742	Col1a1	collagen, type I, alpha 1	-1.20508	15.2668	15.402	15.1328	15.402	15.1328	46367	34599	34599	46367
12843	NM_007743	Col1a2	collagen, type I, alpha 2	-1.28078	16.0876	16.2671	15.9101	16.2671	15.9101	81587	60668	60668	81587
12845	NM_016685	Comp	cartilage oligomeric matrix protein	-5.34547	6.65479	7.9729	5.55459	7.9729	5.55459	262	46	46	262
12846	NM_001111062,NM_001111063,NM_007744	Comt	catechol-O-methyltransferase	1.14918	12.1581	12.0582	12.2588	12.0582	12.2588	4482	4671	4671	4482
12847	NM_009938	Copa	coatomer protein complex subunit alpha	-1.00415	13.1673	13.1703	13.1643	13.1703	13.1643	9554	8833	8833	9554
12848	NM_001285507,NM_001285512,NM_001285513,NM_009939	Cops2	COP9 signalosome subunit 2	1.17055	11.7932	11.6802	11.9074	11.6802	11.9074	3416	3674	3674	3416
12850	NM_001304758,NM_009940	Coq7	demethyl-Q 7	-1.42567	8.89572	9.15522	8.64358	9.15522	8.64358	601	378	378	601
12856	NM_001017429	Cox17	cytochrome c oxidase assembly protein 17	-1.1495	9.70731	9.80833	9.60732	9.80833	9.60732	947	736	736	947
12857	NM_001293559,NM_009941	Cox4i1	cytochrome c oxidase subunit IV isoform 1	-1.13255	13.5124	13.6025	13.4229	13.6025	13.4229	13061	10344	10344	13061
12858	NM_007747	Cox5a	cytochrome c oxidase subunit Va	-1.20907	10.7064	10.8442	10.5703	10.8442	10.5703	1928	1453	1453	1928
12859	NM_009942	Cox5b	cytochrome c oxidase subunit Vb	-1.0932	12.0083	12.0727	11.9442	12.0727	11.9442	4534	3767	3767	4534
12861	NM_007748	Cox6a1	cytochrome c oxidase subunit VIa polypeptide 1	-1.18893	11.8022	11.9277	11.678	11.9277	11.678	4068	3144	3144	4068
12862	NM_009943	Cox6a2	cytochrome c oxidase subunit VIa polypeptide 2	1.29213	6.68161	6.4993	6.86905	6.4993	6.86905	92	111	111	92
12864	NM_053071	Cox6c	cytochrome c oxidase subunit VIc	-1.09379	12.1928	12.2576	12.1283	12.2576	12.1283	5136	4269	4269	5136
12865	NM_009944	Cox7a1	cytochrome c oxidase subunit VIIa 1	-1.03548	8.16557	8.19075	8.14046	8.19075	8.14046	305	268	268	305
12866	NM_009945	Cox7a2	cytochrome c oxidase subunit VIIa 2	-1.23309	11.8849	12.037	11.7347	12.037	11.7347	4416	3290	3290	4416
12867	NM_007749	Cox7c	cytochrome c oxidase subunit VIIc	-1.21193	12.0407	12.1802	11.9029	12.1802	11.9029	4862	3660	3660	4862
12868	NM_007750	Cox8a	cytochrome c oxidase subunit VIIIa	-1.15099	12.7794	12.8812	12.6784	12.8812	12.6784	7804	6307	6307	7804
12869	NM_007751	Cox8b	cytochrome c oxidase subunit VIIIb	-1.38052	9.02688	9.26249	8.79727	9.26249	8.79727	646	421	421	646
12870	NM_001276248,NM_001276250,NM_007752	Cp	ceruloplasmin	1.31708	12.5131	12.316	12.7134	12.316	12.7134	5349	6472	6472	5349
12873	NM_007753	Cpa3	carboxypeptidase A3, mast cell	-1.8089	7.53747	7.97714	7.12203	7.97714	7.12203	263	131	131	263
12874	NM_007754	Cpd	carboxypeptidase D	1.09407	13.0066	12.9419	13.0716	12.9419	13.0716	8120	8299	8299	8120
12876	NM_013494	Cpe	carboxypeptidase E	-1.25764	9.54337	9.71016	9.37944	9.71016	9.37944	886	630	630	886
12877	NM_001252525,NM_001252526,NM_007755	Cpeb1	cytoplasmic polyadenylation element binding protein 1	1.24984	10.2534	10.0938	10.4155	10.0938	10.4155	1145	1298	1298	1145
12879	NM_001004455,NM_001161807,NM_138686	Cys1	cystin 1	1.07107	6.44958	6.40025	6.4993	6.40025	6.4993	86	87	87	86
12889	NM_007756	Cplx1	complexin 1	5	0	0	2.32193	0	2.32193	0	4	4	0
12890	NM_009946	Cplx2	complexin 2	1.75614	6.72417	6.33022	7.14263	6.33022	7.14263	82	133	133	82
12892	NM_007757	Cpox	coproporphyrinogen oxidase	1.17874	8.29861	8.18083	8.41807	8.18083	8.41807	303	324	324	303
12894	NM_013495	Cpt1a	carnitine palmitoyltransferase 1a, liver	1.03107	12.2968	12.2747	12.3189	12.2747	12.3189	5220	4870	4870	5220
12895	NM_009948	Cpt1b	carnitine palmitoyltransferase 1b, muscle	1.04894	8.67264	8.63824	8.70718	8.63824	8.70718	419	396	396	419
12896	NM_009949	Cpt2	carnitine palmitoyltransferase 2	-1.09992	11.4685	11.5374	11.4	11.5374	11.4	3091	2586	2586	3091
12902	NM_007758	Cr2	complement receptor 2	5.05819	2.94572	2	4.33862	2	4.33862	3	20	20	3
12905	NM_001330138,NM_001330141,NM_001330175,NM_009950	Cradd	CASP2 and RIPK1 domain containing adaptor with death domain	1.36003	6.97219	6.7539	7.19753	6.7539	7.19753	111	138	138	111
12908	NM_007760	Crat	carnitine acetyltransferase	-1.07906	12.3101	12.3651	12.2553	12.3651	12.2553	5520	4662	4662	5520
12909	NM_007761	Crcp	calcitonin gene-related peptide-receptor component protein	-1.06357	8.6626	8.70718	8.61826	8.70718	8.61826	439	372	372	439
12912	NM_001037726,NM_009952,NM_133828	Creb1	cAMP responsive element binding protein 1	1.12764	11.1029	11.0166	11.1899	11.0166	11.1899	2170	2223	2223	2170
12913	NM_013497	Creb3	cAMP responsive element binding protein 3	-1.15333	10.4155	10.5189	10.3131	10.5189	10.3131	1535	1214	1214	1535
12914	NM_001025432	Crebbp	CREB binding protein	1.19854	11.1892	11.0593	11.3206	11.0593	11.3206	2229	2454	2454	2229
12915	NM_017406	Atf6b	activating transcription factor 6 beta	-1.00567	8.77339	8.77747	8.76931	8.77747	8.76931	463	412	412	463
12916	NM_001110850,NM_001110851,NM_001110852,NM_001110853,NM_001110854,NM_001110855,NM_001110856,NM_001110857,NM_001110858,NM_001110859,NM_001271503,NM_001271504,NM_001271505,NM_001271506,NM_001311066,NM_001311067,NM_013498,NR_073193	Crem	cAMP responsive element modulator	1.0663	8.60075	8.55457	8.64718	8.55457	8.64718	395	379	379	395
12919	NM_198408	Crhbp	corticotropin releasing hormone binding protein	-5	0	2.32193	0	2.32193	0	4	0	0	4
12922	NM_001288618,NM_001288619,NM_001288620,NM_009953	Crhr2	corticotropin releasing hormone receptor 2	-1.1547	2.79799	2.90368	2.69616	2.90368	2.69616	6	6	6	6
12925	NM_007763	Crip1	cysteine-rich protein 1 (intestinal)	-1.92515	11.2489	11.7313	10.7863	11.7313	10.7863	3520	1684	1684	3520
12927	NM_001198839,NM_009954	Bcar1	breast cancer anti-estrogen resistance 1	1.00629	9.11614	9.11162	9.12067	9.11162	9.12067	583	526	526	583
12928	NM_001277219,NM_001277221,NM_133656	Crk	v-crk avian sarcoma virus CT10 oncogene homolog	-1.08518	12.0946	12.1537	12.0357	12.1537	12.0357	4776	3993	3993	4776
12929	NM_001277231,NM_007764	Crkl	v-crk avian sarcoma virus CT10 oncogene homolog-like	1.07755	10.3526	10.2988	10.4066	10.2988	10.4066	1318	1291	1291	1318
12931	NM_018827	Crlf1	cytokine receptor-like factor 1	-1.57243	5.12254	5.45943	4.80643	5.45943	4.80643	43	28	28	43
12933	NM_001136058,NM_007765	Crmp1	collapsin response mediator protein 1	-7.48331	0	2.90368	0	2.90368	0	6	0	0	6
12934	NM_009955	Dpysl2	dihydropyrimidinase-like 2	-1.25764	11.4891	11.6556	11.3249	11.6556	11.3249	3349	2460	2460	3349
12936	NM_007766	Pcdha4	protocadherin alpha 4	1.08012	3.69788	3.6427	3.7539	3.6427	3.7539	11	13	13	11
12941	NM_009959	Pcdha5	protocadherin alpha 5	-9.48683	0	3.24593	0	3.24593	0	8	0	0	8
12943	NM_009961	Pcdha10	protocadherin alpha 10	-1.33333	1.78043	2	1.58496	2	1.58496	3	2	2	3
12944	NM_007768	Crp	C-reactive protein, pentraxin-related	4.49691	2.43922	1.58496	3.7539	1.58496	3.7539	2	13	13	2
12946	NM_013499	Cr1l	complement component (3b/4b) receptor 1-like	1.0111	10.9781	10.9702	10.9861	10.9702	10.9861	2106	1936	1936	2106
12950	NM_013500	Hapln1	hyaluronan and proteoglycan link protein 1	5	0	0	2.32193	0	2.32193	0	4	4	0
12952	NM_007771	Cry1	cryptochrome 1 (photolyase-like)	-1.50444	7.80675	8.10692	7.5177	8.10692	7.5177	288	173	173	288
12953	NM_009963	Cry2	cryptochrome 2 (photolyase-like)	-1.00258	10.1862	10.1881	10.1844	10.1881	10.1844	1224	1107	1107	1224
12955	NM_001289782,NM_001289784,NM_001289785,NM_009964	Cryab	crystallin, alpha B	1.01416	10.6977	10.6876	10.7078	10.6876	10.7078	1727	1593	1593	1727
12962	NM_001159650,NM_021352	Crybb3	crystallin, beta B3	-4.01248	3.30716	4.45794	2.45345	4.45794	2.45345	20	5	5	20
12968	NM_007777	Cryge	crystallin, gamma E	-6.48074	0	2.69616	0	2.69616	0	5	0	0	5
12971	NM_016669	Crym	crystallin, mu	1.78885	3.64136	3.24593	4.08496	3.24593	4.08496	8	17	17	8
12972	NM_009968	Cryz	crystallin, zeta	-1.15426	8.86809	8.97218	8.76521	8.97218	8.76521	530	411	411	530
12974	NM_026444	Cs	citrate synthase	-1.23441	13.4377	13.5905	13.2867	13.5905	13.2867	12929	9532	9532	12929
12977	NM_001113529,NM_001113530,NM_007778	Csf1	colony stimulating factor 1 (macrophage)	-1.26995	10.4162	10.59	10.2453	10.59	10.2453	1612	1159	1159	1612
12978	NM_001037859	Csf1r	colony stimulating factor 1 receptor	-1.40012	12.5991	12.8442	12.3587	12.8442	12.3587	7610	5030	5030	7610
12982	NM_009970	Csf2ra	colony stimulating factor 2 receptor, alpha, low-affinity (granulocyte-macrophage)	-1.21004	9.05766	9.19623	8.92118	9.19623	8.92118	619	458	458	619
12983	NM_007780	Csf2rb	colony stimulating factor 2 receptor, beta, low-affinity (granulocyte-macrophage)	-1.1514	10.0896	10.1918	9.98843	10.1918	9.98843	1227	967	967	1227
12984	NM_001287389,NM_007781	Csf2rb2	colony stimulating factor 2 receptor, beta 2, low-affinity (granulocyte-macrophage)	-1.12951	8.9387	9.02698	8.85128	9.02698	8.85128	551	437	437	551
12986	NM_001252651,NM_007782,NR_045561	Csf3r	colony stimulating factor 3 receptor (granulocyte)	-1.8757	6.5672	7.03657	6.12914	7.03657	6.12914	138	68	68	138
12988	NM_001304761,NM_007783	Csk	c-src tyrosine kinase	-1.2516	10.0821	10.2453	9.92149	10.2453	9.92149	1269	921	921	1269
12995	NM_007788	Csnk2a1	casein kinase 2, alpha 1 polypeptide	1.0108	12.1152	12.1074	12.1229	12.1074	12.1229	4641	4248	4248	4641
13000	NM_009974	Csnk2a2	casein kinase 2, alpha prime polypeptide	1.07716	8.60417	8.55072	8.65796	8.55072	8.65796	394	382	382	394
13001	NM_001303445,NM_001303446,NM_001303476,NM_009975	Csnk2b	casein kinase 2, beta polypeptide	-1.00892	9.71829	9.7247	9.71189	9.7247	9.71189	895	791	791	895
13002	NM_001271584,NM_001271585,NM_016775,NR_073369	Dnajc5	DnaJ heat shock protein family (Hsp40) member C5	-1.00622	11.2948	11.2993	11.2904	11.2993	11.2904	2630	2396	2396	2630
13003	NM_001081249,NM_001134474,NM_001134475,NM_019389,NM_172955	Vcan	versican	-1.9378	11.0792	11.5666	10.6122	11.5666	10.6122	3145	1493	1493	3145
13004	NM_007789	Ncan	neurocan	-1.88522	9.42132	9.88978	8.97505	9.88978	8.97505	999	475	475	999
13006	NM_007790	Smc3	structural maintenance of chromosomes 3	1.20432	10.4149	10.2816	10.5499	10.2816	10.5499	1301	1434	1434	1301
13007	NM_007791	Csrp1	cysteine and glycine-rich protein 1	1.20456	11.8355	11.702	11.9705	11.702	11.9705	3458	3830	3830	3458
13008	NM_007792	Csrp2	cysteine and glycine-rich protein 2	-1.11335	8.39007	8.46788	8.31297	8.46788	8.31297	371	300	300	371
13009	NM_001198841,NM_013808	Csrp3	cysteine and glycine-rich protein 3	231.689	0	0	7.85605	0	7.85605	0	219	219	0
13010	NM_009976	Cst3	cystatin C	-1.15046	13.723	13.8244	13.6222	13.8244	13.6222	15465	11944	11944	15465
13011	NM_009977	Cst7	cystatin F (leukocystatin)	-11.4891	0	3.5222	0	3.5222	0	10	0	0	10
13014	NM_007793	Cstb	cystatin B	-1.91023	10.9721	11.4489	10.5151	11.4489	10.5151	2922	1396	1396	2922
13016	NM_001198859,NM_001198860,NM_001198861,NM_001310535,NM_013502	Ctbp1	C-terminal binding protein 1	-1.10897	11.4143	11.4892	11.34	11.4892	11.34	3003	2485	2485	3003
13017	NM_001170744,NM_001347623,NM_009980	Ctbp2	C-terminal binding protein 2	1.16314	10.0407	9.93227	10.1503	9.93227	10.1503	1026	1082	1082	1026
13018	NM_181322	Ctcf	CCCTC-binding factor	1.07783	10.5397	10.4858	10.5939	10.4858	10.5939	1501	1474	1474	1501
13019	NM_001301282,NM_001301283,NM_007795	Ctf1	cardiotrophin 1	1.25259	5.78946	5.62928	5.9542	5.62928	5.9542	48	61	61	48
13024	NM_001145799,NM_007796	Ctla2a	cytotoxic T lymphocyte-associated protein 2 alpha	1.54793	9.57247	9.26249	9.89283	9.26249	9.89283	646	901	901	646
13025	NM_001145801,NM_007797	Ctla2b	cytotoxic T lymphocyte-associated protein 2 beta	1.02224	8.32667	8.31082	8.34255	8.31082	8.34255	334	308	308	334
13026	NM_001163159,NM_001163160,NM_009981	Pcyt1a	phosphate cytidylyltransferase 1, choline, alpha isoform	-1.02152	11.3997	11.4151	11.3844	11.4151	11.3844	2854	2554	2554	2854
13030	NM_007798	Ctsb	cathepsin B	-1.52707	15.8541	16.1624	15.5516	16.1624	15.5516	74618	45608	45608	74618
13032	NM_001311790,NM_009982	Ctsc	cathepsin C	-1.36456	12.4967	12.7229	12.2745	12.7229	12.2745	7040	4702	4702	7040
13033	NM_009983	Ctsd	cathepsin D	-1.54557	16.0917	16.4089	15.7807	16.4089	15.7807	87509	52243	52243	87509
13034	NM_007799	Ctse	cathepsin E	1	3.90368	3.90368	3.90368	3.90368	3.90368	13	15	15	13
13035	NM_007800	Ctsg	cathepsin G	-3.16228	2.26819	3.24593	1.58496	3.24593	1.58496	8	2	2	8
13036	NM_001312649,NM_007801	Ctsh	cathepsin H	-1.50538	11.3008	11.5998	11.0096	11.5998	11.0096	3225	1966	1966	3225
13038	NM_007802	Ctsk	cathepsin K	-1.98017	11.7632	12.2663	11.2807	12.2663	11.2807	5177	2375	2375	5177
13039	NM_009984	Ctsl	cathepsin L	-1.56245	14.5965	14.922	14.2782	14.922	14.2782	32130	19044	19044	32130
13040	NM_001267695,NM_021281	Ctss	cathepsin S	-3.51371	12.411	13.3506	11.5376	13.3506	11.5376	11044	2857	2857	11044
13041	NM_009985	Ctsw	cathepsin W	2.35702	4.6626	4.08496	5.32193	4.08496	5.32193	15	39	39	15
13043	NM_001252572,NM_007803	Cttn	cortactin	-1.10734	11.5495	11.6232	11.4762	11.6232	11.4762	3279	2727	2727	3279
13046	NM_001244891,NM_001244903,NM_017368,NM_198683	Celf1	CUGBP, Elav-like family member 1	1.04296	11.349	11.3187	11.3794	11.3187	11.3794	2661	2546	2546	2661
13047	NM_001291233,NM_001291234,NM_001291238,NM_001291239,NM_001291240,NM_009986,NM_198602	Cux1	cut-like homeobox 1	1.08817	11.1565	11.0957	11.2176	11.0957	11.2176	2283	2273	2273	2283
13048	NM_001312908,NM_007804	Cux2	cut-like homeobox 2	-2.09359	4.93014	5.49185	4.42587	5.49185	4.42587	44	21	21	44
13051	NM_009987	Cx3cr1	chemokine (C-X3-C motif) receptor 1	1.55265	5.16475	4.85712	5.49185	4.85712	5.49185	27	44	44	27
13052	NM_001025192,NM_001276263,NM_009988	Cxadr	coxsackie virus and adenovirus receptor	-1.80348	6.01019	6.45062	5.59984	6.45062	5.59984	89	48	48	89
13056	NM_007805	Cyb561	cytochrome b-561	-1.57315	8.16679	8.50015	7.8465	8.50015	7.8465	379	217	217	379
13057	NM_001301284,NM_007806	Cyba	cytochrome b-245, alpha polypeptide	-2.54292	10.0065	10.7024	9.3559	10.7024	9.3559	1749	619	619	1749
13058	NM_007807	Cybb	cytochrome b-245, beta polypeptide	-2.07426	10.8183	11.3574	10.3048	11.3574	10.3048	2736	1206	1206	2736
13063	NM_007808	Cycs	cytochrome c, somatic	-1.51425	12.1852	12.4882	11.8896	12.4882	11.8896	6038	3622	3622	6038
13070	NM_001346787,NM_019779	Cyp11a1	cytochrome P450, family 11, subfamily a, polypeptide 1	1.40981	4.69917	4.45794	4.95345	4.45794	4.95345	20	31	31	20
13074	NM_007809	Cyp17a1	cytochrome P450, family 17, subfamily a, polypeptide 1	-8.48528	0	3.08496	0	3.08496	0	7	0	0	7
13077	NM_009993	Cyp1a2	cytochrome P450, family 1, subfamily a, polypeptide 2	32.9848	0	0	5.04373	0	5.04373	0	33	33	0
13078	NM_009994	Cyp1b1	cytochrome P450, family 1, subfamily b, polypeptide 1	-1.07055	10.8481	10.8973	10.799	10.8973	10.799	2010	1701	1701	2010
13079	NM_009995	Cyp21a1	cytochrome P450, family 21, subfamily a, polypeptide 1	1	2.32193	2.32193	2.32193	2.32193	2.32193	4	4	4	4
13085	NM_133657	Cyp2a12	cytochrome P450, family 2, subfamily a, polypeptide 12	40	0	0	5.32193	0	5.32193	0	39	39	0
13087	NM_007812	Cyp2a5	cytochrome P450, family 2, subfamily a, polypeptide 5	14.9666	0	0	3.90368	0	3.90368	0	15	15	0
13088	NM_009999	Cyp2b10	cytochrome P450, family 2, subfamily b, polypeptide 10	-3.00793	3.39895	4.28493	2.69616	4.28493	2.69616	18	6	6	18
13094	NM_010000	Cyp2b9	cytochrome P450, family 2, subfamily b, polypeptide 9	-5	0	2.32193	0	2.32193	0	4	0	0	4
13095	NM_007815	Cyp2c29	cytochrome P450, family 2, subfamily c, polypeptide 29	10.4881	0	0	3.39068	0	3.39068	0	10	10	0
13096	NM_010001	Cyp2c37	cytochrome P450, family 2. subfamily c, polypeptide 37	13.9642	0	0	3.80367	0	3.80367	0	14	14	0
13101	NM_010005	Cyp2d10	cytochrome P450, family 2, subfamily d, polypeptide 10	8.21801	4.15391	2.90368	5.94247	2.90368	5.94247	6	60	60	6
13105	NM_010006	Cyp2d9	cytochrome P450, family 2, subfamily d, polypeptide 9	11.2115	4.96864	3.5222	7.0091	3.5222	7.0091	10	121	121	10
13106	NM_021282	Cyp2e1	cytochrome P450, family 2, subfamily e, polypeptide 1	1.39997	13.4176	13.1771	13.6624	13.1771	13.6624	9610	12291	12291	9610
13107	NM_007817	Cyp2f2	cytochrome P450, family 2, subfamily f, polypeptide 2	1.97388	6.82951	6.35659	7.33762	6.35659	7.33762	84	152	152	84
13109	NM_010007	Cyp2j5	cytochrome P450, family 2, subfamily j, polypeptide 5	90.4655	0	0	6.4993	0	6.4993	0	87	87	0
13110	NM_010008	Cyp2j6	cytochrome P450, family 2, subfamily j, polypeptide 6	1.09077	10.02	9.95749	10.0828	9.95749	10.0828	1044	1033	1033	1044
13112	NM_007818	Cyp3a11	cytochrome P450, family 3, subfamily a, polypeptide 11	39	0	0	5.2854	0	5.2854	0	38	38	0
13113	NM_007819	Cyp3a13	cytochrome P450, family 3, subfamily a, polypeptide 13	6.21915	4.36974	3.24593	5.88264	3.24593	5.88264	8	58	58	8
13116	NM_010010	Cyp46a1	cytochrome P450, family 46, subfamily a, polypeptide 1	4.49305	2.88711	2	4.1677	2	4.1677	3	18	18	3
13117	NM_010011	Cyp4a10	cytochrome P450, family 4, subfamily a, polypeptide 10	5.53008	4.45674	3.39068	5.85798	3.39068	5.85798	9	57	57	9
13119	NM_007822	Cyp4a14	cytochrome P450, family 4, subfamily a, polypeptide 14	3.17662	4.27541	3.5222	5.18969	3.5222	5.18969	10	36	36	10
13120	NM_007823	Cyp4b1	cytochrome P450, family 4, subfamily b, polypeptide 1	-1.05468	11.5503	11.5888	11.512	11.5888	11.512	3202	2800	2800	3202
13121	NM_020010	Cyp51	cytochrome P450, family 51	-1.62505	9.96292	10.3193	9.61883	10.3193	9.61883	1336	742	742	1336
13122	NM_007824	Cyp7a1	cytochrome P450, family 7, subfamily a, polypeptide 1	23.9792	0	0	4.58371	0	4.58371	0	24	24	0
13123	NM_007825	Cyp7b1	cytochrome P450, family 7, subfamily b, polypeptide 1	1.82204	5.60578	5.18969	6.05524	5.18969	6.05524	35	65	65	35
13124	NM_010012	Cyp8b1	cytochrome P450, family 8, subfamily b, polypeptide 1	5.61249	3.95696	2.90368	5.39232	2.90368	5.39232	6	41	41	6
13132	NM_001008702,NM_001037905,NM_001102400,NM_001310446,NM_023118	Dab2	disabled 2, mitogen-responsive phosphoprotein	-1.25398	11.3691	11.5335	11.207	11.5335	11.207	3086	2255	2255	3086
13134	NM_001038610,NM_007826	Dach1	dachshund 1 (Drosophila)	1.66779	7.93543	7.57503	8.31297	7.57503	8.31297	201	300	300	201
13135	NM_001113358,NM_010015	Dad1	defender against cell death 1	1.06056	9.25555	9.21324	9.29806	9.21324	9.29806	627	594	594	627
13136	NM_010016	Cd55	CD55 molecule, decay accelerating factor for complement	-1.03253	10.8998	10.9229	10.8767	10.9229	10.8767	2043	1785	1785	2043
13137	NM_001317361,NM_007827	Cd55b	CD55 molecule, decay accelerating factor for complement B	-13.9642	0	3.80367	0	3.80367	0	12	0	0	12
13138	NM_001276481,NM_001276482,NM_001276485,NM_001276486,NM_001276492,NM_001276493,NM_010017	Dag1	dystroglycan 1	1.06389	12.3227	12.2781	12.3674	12.2781	12.3674	5231	5050	5050	5231
13139	NM_016811	Dgka	diacylglycerol kinase, alpha	1.20588	8.95856	8.82453	9.09462	8.82453	9.09462	477	517	517	477
13143	NM_010019	Dapk2	death-associated protein kinase 2	1.19952	7.90797	7.77782	8.04028	7.77782	8.04028	230	251	251	230
13144	NM_001190473,NM_001190474,NM_007828	Dapk3	death-associated protein kinase 3	-1.03375	8.76507	8.78904	8.74116	8.78904	8.74116	466	405	405	466
13162	NM_010020	Slc6a3	solute carrier family 6 (neurotransmitter transporter, dopamine), member 3	-3	0	1.58496	0	1.58496	0	2	0	0	2
13163	NM_001199733,NM_007829	Daxx	Fas death domain-associated protein	-1.17005	10.3815	10.4954	10.2689	10.4954	10.2689	1508	1179	1179	1508
13164	NM_001277863,NM_010021	Dazl	deleted in azoospermia-like	1	1.58496	1.58496	1.58496	1.58496	1.58496	2	2	2	2
13167	NM_001037999,NM_007830	Dbi	diazepam binding inhibitor	-1.11757	15.2552	15.3356	15.1753	15.3356	15.1753	43478	36275	36275	43478
13168	NM_021294	Dbil5	diazepam binding inhibitor-like 5	-1.69706	2.67639	3.08496	2.32193	3.08496	2.32193	7	4	4	7
13169	NM_001146308,NM_001146309,NM_013810	Dbnl	drebrin-like	-1.09194	10.1649	10.2285	10.1016	10.2285	10.1016	1255	1046	1046	1255
13170	NM_016974	Dbp	D site albumin promoter binding protein	1.24273	9.65994	9.50445	9.81797	9.50445	9.81797	768	853	853	768
13171	NM_010022	Dbt	dihydrolipoamide branched chain transacylase E2	-1.02402	10.9621	10.9793	10.945	10.9793	10.945	2115	1872	1872	2115
13175	NM_001111051,NM_001111052,NM_001111053,NM_001195538,NM_001195539,NM_001195540,NM_019978	Dclk1	doublecortin-like kinase 1	-1.3604	10.1771	10.4015	9.95749	10.4015	9.95749	1420	945	945	1420
13177	NM_010023	Eci1	enoyl-Coenzyme A delta isomerase 1	1.02766	11.9688	11.9491	11.9885	11.9491	11.9885	4132	3866	3866	4132
13178	NM_007832	Dck	deoxycytidine kinase	-1.45449	8.14977	8.4245	7.88399	8.4245	7.88399	360	224	224	360
13179	NM_001190451,NM_007833	Dcn	decorin	-1.183	14.7607	14.8824	14.64	14.8824	14.64	31321	24971	24971	31321
13180	NM_025273	Pcbd1	pterin 4 alpha carbinolamine dehydratase/dimerization cofactor of hepatocyte nuclear factor 1 alpha (TCF1) 1	1.41958	7.75841	7.5098	8.01526	7.5098	8.01526	191	246	246	191
13185	NM_007834	Dscr3	Down syndrome critical region gene 3	-1.05988	10.6703	10.7124	10.6285	10.7124	10.6285	1759	1510	1510	1759
13190	NM_010024	Dct	dopachrome tautomerase	-2.47717	3.99175	4.69937	3.39068	4.69937	3.39068	24	10	10	24
13191	NM_001198866,NM_001198867,NM_001347310,NM_007835	Dctn1	dynactin 1	-1.00104	11.2438	11.2446	11.2431	11.2446	11.2431	2541	2312	2312	2541
13194	NM_015735	Ddb1	damage specific DNA binding protein 1	1.09308	14.1485	14.0845	14.2129	14.0845	14.2129	17785	18014	18014	17785
13195	NM_001190448,NM_016672	Ddc	dopa decarboxylase	14.9666	0	0	3.90368	0	3.90368	0	15	15	0
13196	NM_001276461,NM_001276462,NM_001276463,NM_001276467,NM_010026	Asap1	ArfGAP with SH3 domain, ankyrin repeat and PH domain1	-1.08793	11.0162	11.0772	10.9556	11.0772	10.9556	2254	1886	1886	2254
13197	NM_007836	Gadd45a	growth arrest and DNA-damage-inducible 45 alpha	-1.88399	8.44296	8.91221	7.99841	8.91221	7.99841	508	243	243	508
13198	NM_001290183,NM_007837	Ddit3	DNA-damage inducible transcript 3	-1.33861	8.6291	8.84203	8.42129	8.84203	8.42129	482	325	325	482
13199	NM_001013741	Ddn	dendrin	2.498	2.90828	2.32193	3.6427	2.32193	3.6427	4	12	12	4
13200	NM_007838	Ddost	dolichyl-di-phosphooligosaccharide-protein glycotransferase	-1.20478	11.4914	11.6265	11.3578	11.6265	11.3578	3287	2515	2515	3287
13202	NM_010027	Ddt	D-dopachrome tautomerase	-1.12959	9.41615	9.50445	9.32866	9.50445	9.32866	768	607	607	768
13204	NM_001042620,NM_007839,NR_104311	Dhx15	DEAH (Asp-Glu-Ala-His) box polypeptide 15	1.14241	11.6201	11.5245	11.7165	11.5245	11.7165	3073	3246	3246	3073
13205	NM_010028	Ddx3x	DEAD/H (Asp-Glu-Ala-Asp/His) box polypeptide 3, X-linked	1.02335	13.4475	13.4309	13.4642	13.4309	13.4642	11759	10671	10671	11759
13206	NM_001145885,NM_010029	Ddx4	DEAD (Asp-Glu-Ala-Asp) box polypeptide 4	1.13389	2.99295	2.90368	3.08496	2.90368	3.08496	6	8	8	6
13207	NM_007840	Ddx5	DEAD (Asp-Glu-Ala-Asp) box polypeptide 5	1.06988	14.2115	14.1628	14.2603	14.1628	14.2603	19039	18674	18674	19039
13209	NM_001110826,NM_007841,NM_181324	Ddx6	DEAD (Asp-Glu-Ala-Asp) box polypeptide 6	1.04778	13.1794	13.1458	13.2131	13.1458	13.2131	9441	9176	9176	9441
13211	NM_007842	Dhx9	DEAH (Asp-Glu-Ala-His) box polypeptide 9	-1.02956	11.8653	11.8863	11.8443	11.8863	11.8443	3961	3528	3528	3961
13244	NM_007853	Degs1	delta(4)-desaturase, sphingolipid 1	-1.07494	12.4691	12.5214	12.4171	12.5214	12.4171	6192	5192	5192	6192
13340	NM_007854	Slc29a2	solute carrier family 29 (nucleoside transporters), member 2	1.45534	4.72086	4.45794	4.9993	4.45794	4.9993	20	32	32	20
13345	NM_007855	Twist2	twist basic helix-loop-helix transcription factor 2	-1.01093	7.83236	7.84021	7.82453	7.84021	7.82453	241	214	214	241
13346	NM_010043	Des	desmin	1.09752	10.4205	10.3536	10.4878	10.3536	10.4878	1368	1371	1371	1368
13347	NM_001025296,NM_010044,NR_104263	Dffa	DNA fragmentation factor, alpha subunit	1.04152	8.20014	8.17085	8.22954	8.17085	8.22954	301	285	285	301
13349	NM_010045	Ackr1	atypical chemokine receptor 1 (Duffy blood group)	1.23733	6.68271	6.53085	6.83809	6.53085	6.83809	94	109	109	94
13350	NM_010046	Dgat1	diacylglycerol O-acyltransferase 1	-1.41845	11.9374	12.1922	11.6879	12.1922	11.6879	4896	3176	3176	4896
13353	NM_001289813,NM_001289814,NM_010047,NR_110380	Dgcr6	DiGeorge syndrome critical region gene 6	1.03792	9.2893	9.26249	9.31618	9.26249	9.31618	646	601	601	646
13356	NM_001109750,NM_010048	Dgcr2	DiGeorge syndrome critical region gene 2	1.06553	10.9188	10.8731	10.9647	10.8731	10.9647	1972	1900	1900	1972
13358	NM_153150	Slc25a1	solute carrier family 25 (mitochondrial carrier, citrate transporter), member 1	-1.69225	12.6594	13.0446	12.2857	13.0446	12.2857	8754	4741	4741	8754
13360	NM_007856	Dhcr7	7-dehydrocholesterol reductase	-1.5468	7.53484	7.85605	7.22676	7.85605	7.22676	243	141	141	243
13361	NM_010049	Dhfr	dihydrofolate reductase	1.11447	7.45479	7.37703	7.53338	7.37703	7.53338	175	175	175	175
13363	NM_007857	Dhh	desert hedgehog	2.38233	6.01997	5.42626	6.67864	5.42626	6.67864	42	98	98	42
13367	NM_001305980,NM_001305981,NM_007858	Diaph1	diaphanous related formin 1	-1.28195	11.1684	11.349	10.9907	11.349	10.9907	2723	1942	1942	2723
13368	NM_007859	Dffb	DNA fragmentation factor, beta subunit	1.65431	6.70133	6.34805	7.07428	6.34805	7.07428	83	126	126	83
13370	NM_007860	Dio1	deiodinase, iodothyronine, type I	27.9821	0	0	4.80643	0	4.80643	0	28	28	0
13371	NM_010050	Dio2	deiodinase, iodothyronine, type II	1	3.99718	3.99718	3.99718	3.99718	3.99718	14	16	16	14
13382	NM_007861	Dld	dihydrolipoamide dehydrogenase	-1.16845	12.2984	12.4112	12.1866	12.4112	12.1866	5734	4450	4450	5734
13383	NM_001252433,NM_001252434,NM_001252435,NM_001252436,NM_007862,NR_045516	Dlg1	discs, large homolog 1 (Drosophila)	1.30657	10.889	10.6979	11.0836	10.6979	11.0836	1743	2078	2078	1743
13384	NM_007863	Mpp3	membrane protein, palmitoylated 3 (MAGUK p55 subfamily member 3)	1.13992	6.32206	6.22831	6.41724	6.22831	6.41724	76	82	82	76
13385	NM_001109752,NM_007864	Dlg4	discs, large homolog 4 (Drosophila)	-1.31516	7.28552	7.48582	7.09058	7.48582	7.09058	188	128	128	188
13386	NM_001190703,NM_001190704,NM_001190705,NM_010052,NR_033813	Dlk1	delta-like 1 homolog (Drosophila)	-1.49666	2.59656	2.90368	2.32193	2.90368	2.32193	6	4	4	6
13388	NM_007865	Dll1	delta-like 1 (Drosophila)	1.46414	7.3174	7.04753	7.59759	7.04753	7.59759	139	182	182	139
13390	NM_010053	Dlx1	distal-less homeobox 1	-3	0	1.58496	0	1.58496	0	2	0	0	2
13393	NM_010055	Dlx3	distal-less homeobox 3	-6.48074	0	2.69616	0	2.69616	0	5	0	0	5
13395	NM_010056,NM_198854	Dlx5	distal-less homeobox 5	6.48074	0	0	2.69616	0	2.69616	0	6	6	0
13400	NM_001190490,NM_001190491,NM_032418,NR_126095	Dmpk	dystrophia myotonica-protein kinase	-1.16447	10.9159	11.0263	10.8066	11.0263	10.8066	2186	1709	1709	2186
13401	NM_010058	Dmwd	dystrophia myotonica-containing WD repeat motif	1.04771	8.8176	8.78404	8.85128	8.78404	8.85128	465	437	437	465
13404	NM_001278226,NM_010059,NR_103477	Dmc1	DNA meiotic recombinase 1	-6.48074	0	2.69616	0	2.69616	0	5	0	0	5
13405	NM_001314034,NM_001314035,NM_001314036,NM_001314037,NM_001314038,NM_007868	Dmd	dystrophin, muscular dystrophy	1.48038	10.7575	10.4782	11.0442	10.4782	11.0442	1493	2015	2015	1493
13406	NM_016779	Dmp1	dentin matrix protein 1	-5	0	2.32193	0	2.32193	0	4	0	0	4
13417	NM_013811	Dnah8	dynein, axonemal, heavy chain 8	-1.1544	6.04515	6.1496	5.94247	6.1496	5.94247	71	60	60	71
13418	NM_001190817,NM_007869	Dnajc1	DnaJ heat shock protein family (Hsp40) member C1	1.06231	10.3463	10.3028	10.39	10.3028	10.39	1322	1276	1276	1322
13421	NM_007870	Dnase1l3	deoxyribonuclease 1-like 3	1.90516	5.14335	4.69937	5.62928	4.69937	5.62928	24	49	49	24
13423	NM_010062	Dnase2a	deoxyribonuclease II alpha	-2.15975	9.43496	10.0067	8.89586	10.0067	8.89586	1079	451	451	1079
13424	NM_030238	Dync1h1	dynein cytoplasmic 1 heavy chain 1	1.26921	14.5408	14.3698	14.7138	14.3698	14.7138	22402	25954	25954	22402
13426	NM_001191023,NM_001191025,NM_001191026,NM_001191027,NM_010063	Dync1i1	dynein cytoplasmic 1 intermediate chain 1	3	0	0	1.58496	0	1.58496	0	2	2	0
13427	NM_001198872,NM_001198873,NM_001198874,NM_001198875,NM_001198876,NM_001198877,NM_001198878,NM_001347173,NM_010064	Dync1i2	dynein cytoplasmic 1 intermediate chain 2	-1.08482	11.2553	11.3142	11.1967	11.3142	11.1967	2653	2235	2235	2653
13429	NM_001301737,NM_010065,NR_125959	Dnm1	dynamin 1	-1.21889	9.80277	9.94659	9.66103	9.94659	9.66103	1036	762	762	1036
13430	NM_001039520,NM_001253893,NM_001253894,NM_007871	Dnm2	dynamin 2	1.05475	11.5233	11.4849	11.5618	11.4849	11.5618	2996	2909	2909	2996
13433	NM_001199431,NM_001199432,NM_001199433,NM_001314011,NM_010066	Dnmt1	DNA methyltransferase (cytosine-5) 1	-1.35124	9.92666	10.1462	9.71189	10.1462	9.71189	1188	791	791	1188
13434	NM_010067	Trdmt1	tRNA aspartic acid methyltransferase 1	-1.2198	7.39236	7.53707	7.25042	7.53707	7.25042	195	143	143	195
13435	NM_001271753,NM_007872,NM_153743	Dnmt3a	DNA methyltransferase 3A	-1.41991	11.1914	11.4472	10.9414	11.4472	10.9414	2919	1868	1868	2919
13436	NM_001003960,NM_001003961,NM_001003963,NM_001122997,NM_001271744,NM_001271745,NM_001271746,NM_001271747,NM_010068	Dnmt3b	DNA methyltransferase 3B	1.32202	6.44566	6.24743	6.65018	6.24743	6.65018	77	96	96	77
13437	NM_001110831,NM_016878	Dnpep	aspartyl aminopeptidase	-1.24662	10.4284	10.5886	10.2706	10.5886	10.2706	1611	1180	1180	1611
13445	NM_013812	Cdk2ap1	CDK2 (cyclin-dependent kinase 2)-associated protein 1	-1.07605	9.36383	9.41685	9.3111	9.41685	9.3111	720	599	599	720
13447	NM_007873	Doc2b	double C2, beta	-2.8229	5.65268	6.45062	4.95345	6.45062	4.95345	89	31	31	89
13448	NM_001291799,NM_010070	Dok1	docking protein 1	-1.41135	9.22883	9.48072	8.98364	9.48072	8.98364	753	478	478	753
13449	NM_010071	Dok2	docking protein 2	-1.87719	9.70019	10.1651	9.25653	10.1651	9.25653	1204	579	579	1204
13476	NM_007874	Reep5	receptor accessory protein 5	-1.1705	13.1931	13.3071	13.08	13.3071	13.08	10631	8329	8329	10631
13478	NM_007875	Dpagt1	dolichyl-phosphate (UDP-N-acetylglucosamine) acetylglucosaminephosphotransferase 1 (GlcNAc-1-P transferase)	-1.13574	8.53866	8.63097	8.44734	8.63097	8.44734	417	331	331	417
13479	NM_007876	Dpep1	dipeptidase 1 (renal)	-1.12162	11.9223	12.0054	11.8398	12.0054	11.8398	4321	3509	3509	4321
13480	NM_001310084,NM_010072	Dpm1	dolichol-phosphate (beta-D) mannosyltransferase 1	-4.14458	9.39429	10.4757	8.4245	10.4757	8.4245	1490	326	326	1490
13481	NM_010073	Dpm2	dolichol-phosphate (beta-D) mannosyltransferase 2	1.21339	7.96618	7.82788	8.10692	7.82788	8.10692	238	262	262	238
13482	NM_001159543,NM_010074	Dpp4	dipeptidylpeptidase 4	1.23943	10.548	10.3943	10.7039	10.3943	10.7039	1414	1588	1588	1414
13486	NM_026106	Dr1	down-regulator of transcription 1	1.04294	10.5095	10.4792	10.5399	10.4792	10.5399	1494	1423	1423	1494
13488	NM_001291801,NM_010076	Drd1	dopamine receptor D1	1.36626	4.91934	4.69937	5.1496	4.69937	5.1496	24	35	35	24
13494	NM_007879	Drg1	developmentally regulated GTP binding protein 1	-1.19441	10.7889	10.9178	10.6615	10.9178	10.6615	2037	1545	1545	2037
13495	NM_021354	Drg2	developmentally regulated GTP binding protein 2	1.02218	9.76077	9.74496	9.7766	9.74496	9.7766	908	828	828	908
13496	NM_001288625,NM_001288626,NM_007880	Arid3a	AT rich interactive domain 3A (BRIGHT-like)	1.14705	7.67336	7.57503	7.77296	7.57503	7.77296	201	207	207	201
13497	NM_010078	Drp2	dystrophin related protein 2	1.43755	8.99328	8.73528	9.25889	8.73528	9.25889	448	580	580	448
13498	NM_007881	Atn1	atrophin 1	1.48934	8.36568	8.08328	8.65796	8.08328	8.65796	283	382	382	283
13506	NM_001317363,NM_001317365,NM_013505	Dsc2	desmocollin 2	1.61835	3.02354	2.69616	3.39068	2.69616	3.39068	5	10	10	5
13510	NM_010079	Dsg1a	desmoglein 1 alpha	-2.35005	5.10144	5.75489	4.5222	5.75489	4.5222	53	23	23	53
13511	NM_007883	Dsg2	desmoglein 2	6.48074	0	0	2.69616	0	2.69616	0	6	6	0
13518	NM_001276764,NM_010081,NM_133833,NM_134448	Dst	dystonin	1.56362	16.0999	15.7807	16.4256	15.7807	16.4256	60660	87237	87237	60660
13521	NM_007885	Slc26a2	solute carrier family 26 (sulfate transporter), member 2	1.28621	9.34882	9.16902	9.53215	9.16902	9.53215	607	700	700	607
13527	NM_001285807,NM_001285808,NM_001285810,NM_001285811,NM_001285813,NM_001285817,NM_010087,NM_207650	Dtna	dystrobrevin alpha	1.7284	7.56213	7.17771	7.96714	7.17771	7.96714	152	238	238	152
13528	NM_001162465,NM_007886,NR_027869,NR_027870	Dtnb	dystrobrevin, beta	1.35311	6.42834	6.2139	6.65018	6.2139	6.65018	75	96	96	75
13537	NM_010090	Dusp2	dual specificity phosphatase 2	-1.62906	4.0908	4.45794	3.7539	4.45794	3.7539	20	13	13	20
13542	NM_001302342,NM_010091	Dvl1	dishevelled segment polarity protein 1	1.05548	11.0419	11.003	11.0809	11.003	11.0809	2150	2076	2076	2150
13543	NM_007888	Dvl2	dishevelled segment polarity protein 2	1.12594	7.95974	7.87463	8.04576	7.87463	8.04576	246	252	252	246
13544	NM_001347176,NM_007889	Dvl3	dishevelled segment polarity protein 3	-1.09965	8.09461	8.16343	8.02638	8.16343	8.02638	299	248	248	299
13548	NM_001113389,NM_001347731,NM_007890	Dyrk1a	dual-specificity tyrosine-(Y)-phosphorylation regulated kinase 1a	-1.01814	10.5849	10.5979	10.5719	10.5979	10.5719	1623	1454	1454	1623
13549	NM_001037957,NM_001271370,NM_010092	Dyrk1b	dual-specificity tyrosine-(Y)-phosphorylation regulated kinase 1b	1.06265	8.89501	8.85128	8.93895	8.85128	8.93895	486	464	464	486
13555	NM_001291105,NM_007891	E2f1	E2F transcription factor 1	-1.20161	7.64904	7.78267	7.5177	7.78267	7.5177	231	173	173	231
13557	NM_001289920,NM_010093	E2f3	E2F transcription factor 3	-1.09561	8.47319	8.53932	8.40759	8.53932	8.40759	390	322	322	390
13559	NM_007892	E2f5	E2F transcription factor 5	1.4093	7.56357	7.32012	7.81511	7.32012	7.81511	167	213	213	167
13560	NM_001301784,NM_007893,NR_125990	E4f1	E4F transcription factor 1	1.38069	8.59187	8.36232	8.82771	8.36232	8.82771	345	430	430	345
13587	NM_007895	Ear2	eosinophil-associated, ribonuclease A family, member 2	1	7.10114	7.10114	7.10114	7.10114	7.10114	144	129	129	144
13589	NM_007896	Mapre1	microtubule-associated protein, RP/EB family, member 1	1.05084	12.0455	12.0098	12.0813	12.0098	12.0813	4333	4121	4121	4333
13590	NM_010094	Lefty1	left right determination factor 1	1	5.1496	5.1496	5.1496	5.1496	5.1496	34	35	35	34
13591	NM_001290709,NM_001290710,NM_001290711,NM_007897	Ebf1	early B cell factor 1	1.21927	12.0597	11.9175	12.2035	11.9175	12.2035	4039	4505	4505	4039
13592	NM_001276387,NM_010095	Ebf2	early B cell factor 2	1.06211	10.4716	10.4282	10.5151	10.4282	10.5151	1446	1396	1396	1446
13593	NM_001113414,NM_001113415,NM_010096	Ebf3	early B cell factor 3	1.1814	9.76108	9.64157	9.88207	9.64157	9.88207	844	893	893	844
13595	NM_007898	Ebp	phenylalkylamine Ca2+ antagonist (emopamil) binding protein	-1.24954	9.85209	10.0141	9.6927	10.0141	9.6927	1084	779	779	1084
13599	NM_001277925,NM_021306	Ecel1	endothelin converting enzyme-like 1	-4	0	2	0	2	0	3	0	0	3
13601	NM_001252653,NM_007899	Ecm1	extracellular matrix protein 1	-1.07976	10.5228	10.5783	10.4675	10.5783	10.4675	1600	1350	1350	1600
13602	NM_010097	Sparcl1	SPARC-like 1	-1.06149	13.0227	13.0658	12.9797	13.0658	12.9797	8910	7841	7841	8910
13603	NM_010098	Opn3	opsin 3	-1.00998	9.45232	9.45949	9.44516	9.45949	9.44516	741	661	661	741
13605	NM_001177625,NM_001177626,NM_007900	Ect2	ect2 oncogene	-1.84915	6.75912	7.21709	6.33022	7.21709	6.33022	156	77	77	156
13607	NM_001177937,NM_001177938,NM_001177939,NM_001177940,NM_001177941,NM_001177942,NM_001177943,NM_001177944,NM_010099	Eda	ectodysplasin-A	1.48833	8.77832	8.49616	9.06985	8.49616	9.06985	378	507	507	378
13609	NM_007901	S1pr1	sphingosine-1-phosphate receptor 1	1.14442	11.1377	11.0408	11.2354	11.0408	11.2354	2206	2297	2297	2206
13610	NM_010101	S1pr3	sphingosine-1-phosphate receptor 3	-1.20822	8.85109	8.98859	8.7157	8.98859	8.7157	536	398	398	536
13611	NM_010102	S1pr4	sphingosine-1-phosphate receptor 4	1.33881	6.01415	5.80735	6.22831	5.80735	6.22831	55	72	72	55
13612	NM_001037987,NM_010103	Edil3	EGF-like repeats and discoidin I-like domains 3	1.06274	4.04083	3.99718	4.08496	3.99718	4.08496	14	17	17	14
13614	NM_010104	Edn1	endothelin 1	1.50997	7.19045	6.89934	7.49385	6.89934	7.49385	124	170	170	124
13616	NM_007903	Edn3	endothelin 3	6.48074	0	0	2.69616	0	2.69616	0	6	6	0
13617	NM_010332	Ednra	endothelin receptor type A	1.56237	8.43309	8.11736	8.7611	8.11736	8.7611	290	410	410	290
13618	NM_001136061,NM_001276296,NM_007904	Ednrb	endothelin receptor type B	-1.17133	11.2879	11.4026	11.1744	11.4026	11.1744	2827	2199	2199	2827
13619	NM_001042623,NM_001271579,NM_007905,NR_073364	Phc1	polyhomeotic-like 1 (Drosophila)	1.42878	7.66446	7.41138	7.92617	7.41138	7.92617	179	231	231	179
13626	NM_021876	Eed	embryonic ectoderm development	1.00236	9.28593	9.28422	9.28763	9.28422	9.28763	659	589	589	659
13627	NM_010106	Eef1a1	eukaryotic translation elongation factor 1 alpha 1	1	16.9115	16.9115	16.9115	16.9115	16.9115	130654	116308	116308	130654
13628	NM_007906	Eef1a2	eukaryotic translation elongation factor 1 alpha 2	-1.16564	8.05953	8.17085	7.94973	8.17085	7.94973	301	235	235	301
13629	NM_007907	Eef2	eukaryotic translation elongation factor 2	1.02681	15.2642	15.2451	15.2833	15.2451	15.2833	40613	38385	38385	40613
13631	NM_001267710,NM_001267711,NM_007908	Eef2k	eukaryotic elongation factor-2 kinase	1.2538	10.9653	10.8034	11.1297	10.8034	11.1297	1871	2139	2139	1871
13636	NM_001162425,NM_010107	Efna1	ephrin A1	1.10196	7.72538	7.65566	7.79573	7.65566	7.79573	213	210	210	213
13637	NM_007909	Efna2	ephrin A2	1.83973	4.0587	3.6427	4.5222	3.6427	4.5222	11	23	23	11
13638	NM_010108	Efna3	ephrin A3	-3	0	1.58496	0	1.58496	0	2	0	0	2
13639	NM_007910	Efna4	ephrin A4	-2.37171	4.48357	5.1496	3.90368	5.1496	3.90368	34	15	15	34
13640	NM_010109,NM_207654	Efna5	ephrin A5	1.35614	8.92768	8.71063	9.15014	8.71063	9.15014	440	537	537	440
13641	NM_010110	Efnb1	ephrin B1	1.27098	10.2203	10.0488	10.3948	10.0488	10.3948	1111	1279	1279	1111
13642	NM_010111	Efnb2	ephrin B2	-1.01529	8.20662	8.21757	8.19569	8.21757	8.19569	311	279	279	311
13643	NM_007911	Efnb3	ephrin B3	-1.19087	3.51443	3.6427	3.39068	3.6427	3.39068	11	10	10	11
13644	NM_010112	Efs	embryonal Fyn-associated substrate	1.00707	8.15065	8.14557	8.15573	8.14557	8.15573	296	271	271	296
13645	NM_001310737,NM_001329594,NM_010113	Egf	epidermal growth factor	1.2602	6.31422	6.1496	6.48325	6.1496	6.48325	71	86	86	71
13649	NM_007912,NM_207655	Egfr	epidermal growth factor receptor	-1.03902	12.4221	12.4498	12.3945	12.4498	12.3945	5894	5130	5130	5894
13650	NM_001291818,NM_010117	Rhbdf1	rhomboid 5 homolog 1	1.10701	10.6284	10.5553	10.702	10.5553	10.702	1573	1585	1585	1573
13653	NM_007913	Egr1	early growth response 1	-1.94006	8.50204	8.99352	8.03742	8.99352	8.03742	538	250	250	538
13654	NM_001347458,NM_010118	Egr2	early growth response 2	-3.76992	7.15986	8.18083	6.2663	8.18083	6.2663	303	74	74	303
13655	NM_001289925,NM_001289927,NM_018781	Egr3	early growth response 3	-1.77456	4.85407	5.2854	4.45794	5.2854	4.45794	38	22	22	38
13660	NM_010119	Ehd1	EH-domain containing 1	-1.15551	11.6369	11.7416	11.5331	11.7416	11.5331	3546	2844	2844	3546
13661	NM_007914	Ehf	ets homologous factor	-1.28409	4.5154	4.69937	4.33862	4.69937	4.33862	24	20	20	24
13663	NM_001199494,NM_007915	Ei24	etoposide induced 2.4 mRNA	-1.05877	10.7036	10.7448	10.6624	10.7448	10.6624	1800	1546	1546	1800
13664	NM_010120	Eif1a	eukaryotic translation initiation factor 1A	-1.29328	11.7933	11.9802	11.6092	11.9802	11.6092	4239	3002	3002	4239
13665	NM_026114	Eif2s1	eukaryotic translation initiation factor 2, subunit 1 alpha	-1.13278	11.3342	11.4245	11.2446	11.4245	11.2446	2872	2315	2315	2872
13666	NM_001313918,NM_010121	Eif2ak3	eukaryotic translation initiation factor 2 alpha kinase 3	-1.03328	9.97679	10.0004	9.9532	10.0004	9.9532	1074	943	943	1074
13667	NM_001127355,NM_001127356,NM_010122	Eif2b4	eukaryotic translation initiation factor 2B, subunit 4 delta	1.30229	8.87126	8.68278	9.06383	8.68278	9.06383	432	505	505	432
13669	NM_010123	Eif3a	eukaryotic translation initiation factor 3, subunit A	1.08944	12.4817	12.42	12.5436	12.42	12.5436	5769	5685	5685	5769
13680	NM_007916	Ddx19a	DEAD (Asp-Glu-Ala-Asp) box polypeptide 19a	1.12732	9.30543	9.21938	9.39228	9.21938	9.39228	629	635	635	629
13681	NM_001159375,NM_144958	Eif4a1	eukaryotic translation initiation factor 4A1	-1.28765	13.2688	13.4524	13.0876	13.4524	13.0876	11859	8353	8353	11859
13682	NM_001123037,NM_001123038,NM_001347179,NM_013506,NR_110335	Eif4a2	eukaryotic translation initiation factor 4A2	1.36648	13.5521	13.3287	13.7792	13.3287	13.7792	10872	13239	13239	10872
13684	NM_001313980,NM_007917	Eif4e	eukaryotic translation initiation factor 4E	-1.20078	10.3818	10.5147	10.2507	10.5147	10.2507	1531	1165	1165	1531
13685	NM_007918	Eif4ebp1	eukaryotic translation initiation factor 4E binding protein 1	1.08079	11.5391	11.4832	11.5953	11.4832	11.5953	2994	2974	2974	2994
13688	NM_010124	Eif4ebp2	eukaryotic translation initiation factor 4E binding protein 2	1.33605	9.00554	8.79898	9.21695	8.79898	9.21695	468	562	562	468
13690	NM_001040131,NM_013507	Eif4g2	eukaryotic translation initiation factor 4, gamma 2	1.54911	13.8779	13.5658	14.1972	13.5658	14.1972	12721	17972	17972	12721
13709	NM_001286411,NM_001286412,NM_007920	Elf1	E74-like factor 1	-1.04703	10.8365	10.8697	10.8034	10.8697	10.8034	1967	1705	1705	1967
13712	NM_007922	Elk1	ELK1, member of ETS oncogene family	1.05361	8.3484	8.31082	8.38616	8.31082	8.38616	334	317	317	334
13713	NM_001282967,NM_001322265,NM_001322268,NM_013508	Elk3	ELK3, member of ETS oncogene family	1.03801	9.44373	9.41685	9.47068	9.41685	9.47068	720	672	672	720
13714	NM_007923	Elk4	ELK4, member of ETS oncogene family	1.13669	10.8478	10.7558	10.9406	10.7558	10.9406	1811	1867	1867	1811
13716	NM_007924	Ell	elongation factor RNA polymerase II	-1.03191	9.21582	9.23851	9.19319	9.23851	9.19319	638	553	553	638
13717	NM_007925	Eln	elastin	1.38287	10.883	10.6517	11.1194	10.6517	11.1194	1685	2124	2124	1685
13722	NM_007926	Aimp1	aminoacyl tRNA synthetase complex-interacting multifunctional protein 1	-1.0386	9.59773	9.62509	9.57045	9.62509	9.57045	836	718	718	836
13723	NM_010330	Emb	embigin	-1.35201	10.0283	10.2483	9.81316	10.2483	9.81316	1271	850	850	1271
13726	NM_007927	Emd	emerin	1.09146	8.23373	8.17085	8.2971	8.17085	8.2971	301	297	297	301
13728	NM_001080388,NM_001080389,NM_001080390,NM_007928	Mark2	MAP/microtubule affinity regulating kinase 2	1.12661	10.0041	9.91851	10.0905	9.91851	10.0905	1017	1039	1039	1017
13730	NM_001288627,NM_001288628,NM_010128	Emp1	epithelial membrane protein 1	1.35527	14.2839	14.0663	14.5049	14.0663	14.5049	17594	22615	22615	17594
13731	NM_007929	Emp2	epithelial membrane protein 2	1.55636	9.02062	8.70718	9.34535	8.70718	9.34535	439	614	614	439
13732	NM_001146346,NM_010129	Emp3	epithelial membrane protein 3	-2.02534	9.4031	9.92595	8.90778	9.92595	8.90778	1022	454	454	1022
13733	NM_010130	Adgre1	adhesion G protein-coupled receptor E1	-2.58587	12.014	12.7189	11.3482	12.7189	11.3482	7017	2496	2496	7017
13797	NM_010132	Emx2	empty spiracles homeobox 2	-1.22855	6.02929	6.1796	5.88264	6.1796	5.88264	73	58	58	73
13798	NM_010133	En1	engrailed 1	-1.04523	6.49886	6.53085	6.46703	6.53085	6.46703	94	85	85	94
13800	NM_001083120,NM_001083121,NM_008680,NM_010135	Enah	enabled homolog (Drosophila)	1.18311	8.92269	8.80222	9.0448	8.80222	9.0448	469	498	498	469
13803	NM_007930	Enc1	ectodermal-neural cortex 1	1.8108	11.0891	10.6691	11.5257	10.6691	11.5257	1705	2826	2826	1705
13804	NM_007931	Endog	endonuclease G	-1.01227	8.68099	8.68979	8.67219	8.68979	8.67219	434	386	386	434
13805	NM_001146348,NM_001146350,NM_007932	Eng	endoglin	1.45199	10.7242	10.4586	10.9966	10.4586	10.9966	1474	1948	1948	1474
13806	NM_023119	Eno1	enolase 1, alpha non-neuron	-1.04163	13.1836	13.2131	13.1543	13.2131	13.1543	9825	8729	8729	9825
13807	NM_001302642,NM_013509	Eno2	enolase 2, gamma neuronal	-2.02053	6.29431	6.82209	5.80735	6.82209	5.80735	117	55	55	117
13808	NM_001136062,NM_001276285,NM_007933	Eno3	enolase 3, beta muscle	-1.10359	11.6292	11.7005	11.5583	11.7005	11.5583	3454	2901	2901	3454
13809	NM_007934	Enpep	glutamyl aminopeptidase	-1.47821	11.3254	11.6108	11.0469	11.6108	11.0469	3254	2019	2019	3254
13813	NM_001164789,NM_010136	Eomes	eomesodermin	10.4881	0	0	3.39068	0	3.39068	0	10	10	0
13819	NM_010137	Epas1	endothelial PAS domain protein 1	1.34826	13.0694	12.8556	13.2867	12.8556	13.2867	7682	9532	9532	7682
13821	NM_001006664,NM_001291120,NM_001291121,NM_001291122,NM_001291123,NM_013510	Epb41l1	erythrocyte membrane protein band 4.1 like 1	-1.03622	11.6009	11.6265	11.5752	11.6265	11.5752	3287	2937	2937	3287
13822	NM_001199265,NM_013511	Epb41l2	erythrocyte membrane protein band 4.1 like 2	-1.12649	13.5477	13.6339	13.4621	13.6339	13.4621	13354	10641	10641	13354
13823	NM_013813	Epb41l3	erythrocyte membrane protein band 4.1 like 3	1.21489	7.64097	7.50185	7.78267	7.50185	7.78267	190	208	208	190
13824	NM_013512	Epb41l4a	erythrocyte membrane protein band 4.1 like 4a	1.08389	6.09122	6.03338	6.1496	6.03338	6.1496	65	69	69	65
13828	NM_013513	Epb42	erythrocyte membrane protein band 4.2	-1.87083	2.40985	2.90368	2	2.90368	2	6	3	3	6
13829	NM_001252662,NM_001252663,NM_001252664,NM_001252665,NM_001252666,NM_013514	Dmtn	dematin actin binding protein	1.11334	9.37398	9.29685	9.45175	9.29685	9.45175	665	663	663	665
13830	NM_013515	Stom	stomatin	-1.47267	11.8773	12.1598	11.6014	12.1598	11.6014	4786	2988	2988	4786
13831	NM_001276350,NM_007935,NM_027497	Epc1	enhancer of polycomb homolog 1 (Drosophila)	1.12736	9.98427	9.89817	10.0711	9.89817	10.0711	1004	1024	1024	1004
13835	NM_023580	Epha1	Eph receptor A1	-1.88193	3.51157	3.99718	3.08496	3.99718	3.08496	14	8	8	14
13836	NM_010139	Epha2	Eph receptor A2	1.32431	7.45029	7.25042	7.65566	7.25042	7.65566	160	189	189	160
13837	NM_010140	Epha3	Eph receptor A3	1.16663	5.94303	5.83289	6.05524	5.83289	6.05524	56	65	65	56
13838	NM_007936	Epha4	Eph receptor A4	1.17273	7.52544	7.41138	7.64125	7.41138	7.64125	179	187	187	179
13839	NM_007937	Epha5	Eph receptor A5	6.48074	0	0	2.69616	0	2.69616	0	6	6	0
13841	NM_001122889,NM_001290434,NM_010141	Epha7	Eph receptor A7	1.69706	2.67639	2.32193	3.08496	2.32193	3.08496	4	8	8	4
13844	NM_001290753,NM_010142	Ephb2	Eph receptor B2	1.11776	9.41193	9.33196	9.49258	9.33196	9.49258	681	680	680	681
13845	NM_010143	Ephb3	Eph receptor B3	-1.23157	7.56014	7.71189	7.41138	7.71189	7.41138	221	160	160	221
13846	NM_001159571,NM_010144	Ephb4	Eph receptor B4	1.26489	10.435	10.2668	10.6058	10.2668	10.6058	1287	1488	1488	1287
13848	NM_001146351,NM_007680	Ephb6	Eph receptor B6	1.7868	8.22314	7.81511	8.65248	7.81511	8.65248	236	380	380	236
13849	NM_001312918,NM_010145	Ephx1	epoxide hydrolase 1, microsomal	-1.08698	11.0036	11.0639	10.9436	11.0639	10.9436	2234	1871	1871	2234
13850	NM_001271402,NM_001271403,NM_001271421,NM_007940	Ephx2	epoxide hydrolase 2, cytoplasmic	1.49849	14.1087	13.82	14.4035	13.82	14.4035	15397	20812	20812	15397
13852	NM_001286033,NM_001286034,NM_007941	Stx2	syntaxin 2	-1.00948	10.1825	10.1893	10.1757	10.1893	10.1757	1225	1101	1101	1225
13853	NM_010146	Epm2a	epilepsy, progressive myoclonic epilepsy, type 2 gene alpha	1.65537	7.90004	7.54483	8.27198	7.54483	8.27198	196	293	293	196
13854	NM_001252454,NM_010147	Epn1	epsin 1	1.1491	10.7895	10.6897	10.8902	10.6897	10.8902	1731	1800	1800	1731
13855	NM_001252188,NM_001252189,NM_010148	Epn2	epsin 2	-1.09521	12.1095	12.1752	12.044	12.1752	12.044	4833	4020	4020	4833
13857	NM_010149	Epor	erythropoietin receptor	-1.14989	7.32682	7.42826	7.22676	7.42826	7.22676	181	141	141	181
13858	NM_001159964,NM_007943	Eps15	epidermal growth factor receptor pathway substrate 15	1.17373	12.1096	11.9946	12.2257	11.9946	12.2257	4292	4579	4579	4292
13859	NM_001122832,NM_001289859,NM_007944	Eps15l1	epidermal growth factor receptor pathway substrate 15-like 1	1.04861	9.80914	9.77496	9.84344	9.77496	9.84344	926	870	870	926
13860	NM_001271587,NM_001271588,NM_001271589,NM_001271595,NM_007945	Eps8	epidermal growth factor receptor pathway substrate 8	-1.34863	11.2093	11.4271	10.9956	11.4271	10.9956	2877	1947	1947	2877
13864	NM_010150	Nr2f6	nuclear receptor subfamily 2, group F, member 6	-1.08167	9.70069	9.75749	9.64423	9.75749	9.64423	916	755	755	916
13865	NM_001347538,NM_001347539,NM_010151	Nr2f1	nuclear receptor subfamily 2, group F, member 1	1.03255	5.54662	5.52356	5.56978	5.52356	5.56978	45	47	47	45
13866	NM_001003817	Erbb2	erb-b2 receptor tyrosine kinase 2	1.12558	8.07764	7.99275	8.16343	7.99275	8.16343	266	273	273	266
13867	NM_010153	Erbb3	erb-b2 receptor tyrosine kinase 3	1.91498	6.95218	6.4993	7.43663	6.4993	7.43663	92	163	163	92
13869	NM_010154	Erbb4	erb-b2 receptor tyrosine kinase 4	1.65261	7.14614	6.79295	7.5177	6.79295	7.5177	115	173	173	115
13870	NM_001127324,NM_007948	Ercc1	excision repair cross-complementing rodent repair deficiency, complementation group 1	1.36173	8.91322	8.69328	9.13872	8.69328	9.13872	435	533	533	435
13871	NM_007949	Ercc2	excision repair cross-complementing rodent repair deficiency, complementation group 2	1.03471	8.95327	8.92869	8.97792	8.92869	8.97792	513	476	476	513
13872	NM_133658	Ercc3	excision repair cross-complementing rodent repair deficiency, complementation group 3	1	9.50152	9.50152	9.50152	9.50152	9.50152	766	684	684	766
13874	NM_007950	Ereg	epiregulin	-15.9687	0	3.99718	0	3.99718	0	14	0	0	14
13875	NM_010155	Erf	Ets2 repressor factor	-1.30932	7.67776	7.87463	7.48582	7.87463	7.48582	246	169	169	246
13876	NM_001302152,NM_001302153,NM_001302154,NM_001302179,NM_001302183,NM_133659	Erg	avian erythroblastosis virus E-26 (v-ets) oncogene related	1.26922	9.04335	8.87301	9.21695	8.87301	9.21695	493	562	562	493
13877	NM_001347409,NM_007951	Erh	enhancer of rudimentary homolog (Drosophila)	-1.45046	9.19443	9.4666	8.93009	9.4666	8.93009	745	461	461	745
13884	NM_007954	Ces1c	carboxylesterase 1C	160.275	0	0	7.3244	0	7.3244	0	151	151	0
13885	NM_001285423,NM_016903	Esd	esterase D/formylglutathione hydrolase	-1.36573	11.5393	11.7663	11.3166	11.7663	11.3166	3619	2447	2447	3619
13897	NM_133660	Ces1e	carboxylesterase 1E	-1.6457	3.42552	3.80367	3.08496	3.80367	3.08496	12	8	8	12
13909	NM_001159415,NM_144511	Ces3b	carboxylesterase 3B	6.36396	4.2135	3.08496	5.75489	3.08496	5.75489	7	53	53	7
13924	NM_007955	Ptprv	protein tyrosine phosphatase, receptor type, V	-2.82843	2.21123	3.08496	1.58496	3.08496	1.58496	7	2	2	7
13929	NM_001252193,NM_025275	Amz2	archaelysin family metallopeptidase 2	1.14842	9.78945	9.69013	9.88978	9.69013	9.88978	875	899	899	875
13972	NM_001081682,NM_001285491,NM_001285493,NM_001285494,NM_023120,NR_104347	Gnb1l	guanine nucleotide binding protein (G protein), beta polypeptide 1-like	1.07454	6.70184	6.65018	6.7539	6.65018	6.7539	103	103	103	103
13982	NM_001302531,NM_001302532,NM_001302533,NM_007956,NR_126357	Esr1	estrogen receptor 1 (alpha)	1.14531	11.3033	11.2059	11.4016	11.2059	11.4016	2475	2588	2588	2475
13983	NM_010157,NM_207707,NR_104386	Esr2	estrogen receptor 2 (beta)	3	0	0	1.58496	0	1.58496	0	2	2	0
13990	NM_001253392,NM_007958	Smarcad1	SWI/SNF-related, matrix-associated actin-dependent regulator of chromatin, subfamily a, containing DEAD/H box 1	-1.0516	10.0003	10.0366	9.96405	10.0366	9.96405	1100	950	950	1100
13992	NM_010158	Khdrbs3	KH domain containing, RNA binding, signal transduction associated 3	-1.23123	8.10422	8.25565	7.95556	8.25565	7.95556	320	236	236	320
13996	NR_015349	Etohd2	ethanol decreased 2	1.5405	6.35931	6.05524	6.67864	6.05524	6.67864	66	98	98	66
13998	NM_053072	Fgd6	FYVE, RhoGEF and PH domain containing 6	-1.29696	9.08898	9.27848	8.90334	9.27848	8.90334	656	453	453	656
13999	NM_001033123,NM_001033123_dup1,NM_001033123_dup2	Gm14288	predicted gene 14288	1.12839	6.50379	6.41724	6.59151	6.41724	6.59151	87	92	92	87
14000	NM_001130149,NM_026799	Drosha	drosha, ribonuclease type III	1.35712	9.94425	9.72641	10.167	9.72641	10.167	896	1094	1094	896
14004	NM_024166	Chchd2	coiled-coil-helix-coiled-coil-helix domain containing 2	-1.10323	13.4071	13.4782	13.3365	13.4782	13.3365	12053	9785	9785	12053
14007	NM_001110228,NM_001110229,NM_001110230,NM_001110231,NM_001110232,NM_001160292,NM_001160293,NM_001310447,NM_001347094,NM_010160	Celf2	CUGBP, Elav-like family member 2	1.28078	12.64	12.4628	12.8198	12.4628	12.8198	5929	6998	6998	5929
14009	NM_001163154,NM_001347379,NM_007960	Etv1	ets variant 1	-1.33873	7.3951	7.60852	7.18766	7.60852	7.18766	206	137	137	206
14011	NM_001303102,NM_007961	Etv6	ets variant 6	1.02207	9.32737	9.31164	9.34313	9.31164	9.34313	672	613	613	672
14012	NM_007962	Mpzl2	myelin protein zero-like 2	3.74267	4.37177	3.5222	5.42626	3.5222	5.42626	10	42	42	10
14013	NM_007963,NM_021442	Mecom	MDS1 and EVI1 complex locus	1.12681	8.47184	8.38616	8.55841	8.38616	8.55841	351	357	357	351
14017	NM_001033711,NM_010161	Evi2a	ecotropic viral integration site 2a	-1.61787	9.32137	9.67487	8.98078	9.67487	8.98078	865	477	477	865
14020	NM_007964	Evi5	ecotropic viral integration site 5	1.16862	11.0813	10.9694	11.1943	10.9694	11.1943	2105	2230	2230	2105
14025	NM_001159289,NM_001159290,NM_001242934,NM_016707	Bcl11a	B cell CLL/lymphoma 11A (zinc finger protein)	-2.79285	3.91735	4.72766	3.24593	4.72766	3.24593	25	9	9	25
14026	NM_001163394,NM_001163395,NM_001163396,NM_007965	Evl	Ena-vasodilator stimulated phosphoprotein	-3.01651	9.17579	10.0067	8.41385	10.0067	8.41385	1079	323	323	1079
14027	NM_025276	Evpl	envoplakin	-1.18217	4.57706	4.69937	4.45794	4.69937	4.45794	24	22	22	24
14030	NM_001283061,NM_001283062,NM_001283063,NM_007968	Ewsr1	Ewing sarcoma breakpoint region 1	1.11579	11.8749	11.7962	11.9542	11.7962	11.9542	3709	3795	3795	3709
14038	NM_007969	Wfdc18	WAP four-disulfide core domain 18	-5	0	2.32193	0	2.32193	0	4	0	0	4
14042	NM_010162	Ext1	exostoses (multiple) 1	1.03117	10.9115	10.8894	10.9337	10.8894	10.9337	1998	1859	1859	1998
14043	NM_010163	Ext2	exostoses (multiple) 2	1.05927	10.2646	10.2231	10.3062	10.2231	10.3062	1250	1207	1207	1250
14048	NM_001252192,NM_001310459,NM_010164	Eya1	EYA transcriptional coactivator and phosphatase 1	-1.94365	4.5391	5.04373	4.08496	5.04373	4.08496	31	17	17	31
14049	NM_001271962,NM_001271963,NM_010165	Eya2	EYA transcriptional coactivator and phosphatase 2	-1.30025	6.24176	6.43403	6.05524	6.43403	6.05524	88	65	65	88
14050	NM_010166,NM_210071,NM_211357	Eya3	EYA transcriptional coactivator and phosphatase 3	1.03059	9.75233	9.73062	9.77408	9.73062	9.77408	899	826	826	899
14051	NM_001347372,NM_010167	Eya4	EYA transcriptional coactivator and phosphatase 4	1.07262	8.29182	8.2414	8.34255	8.2414	8.34255	317	308	308	317
14055	NM_007970	Ezh1	enhancer of zeste 1 polycomb repressive complex 2 subunit	1.2643	11.5359	11.3679	11.7063	11.3679	11.7063	2761	3219	3219	2761
14056	NM_001146689,NM_007971	Ezh2	enhancer of zeste 2 polycomb repressive complex 2 subunit	1.16094	8.06248	7.95556	8.17085	7.95556	8.17085	259	274	274	259
14057	NM_027324	Sfxn1	sideroflexin 1	1.29332	11.4329	11.2489	11.62	11.2489	11.62	2548	3023	3023	2548
14058	NM_001242368,NM_007972	F10	coagulation factor X	-3.02517	5.93472	6.78671	5.18969	6.78671	5.18969	114	36	36	114
14060	NM_031164	F13b	coagulation factor XIII, beta subunit	8.48528	0	0	3.08496	0	3.08496	0	8	8	0
14061	NM_010168	F2	coagulation factor II	12.8629	5.03842	3.5222	7.20734	3.5222	7.20734	10	139	139	10
14062	NM_010169	F2r	coagulation factor II (thrombin) receptor	-1.04038	8.97902	9.00762	8.95052	9.00762	8.95052	543	467	467	543
14063	NM_007974	F2rl1	coagulation factor II (thrombin) receptor-like 1	-1.61264	4.49922	4.85712	4.1677	4.85712	4.1677	27	18	18	27
14064	NM_010170	F2rl2	coagulation factor II (thrombin) receptor-like 2	-3.82971	2.36274	3.5222	1.58496	3.5222	1.58496	10	2	2	10
14065	NM_007975	F2rl3	coagulation factor II (thrombin) receptor-like 3	-2.09115	5.65678	6.2139	5.1496	6.2139	5.1496	75	35	35	75
14066	NM_010171	F3	coagulation factor III	-1.00755	10.3139	10.3193	10.3085	10.3193	10.3085	1336	1209	1209	1336
14067	NM_007976	F5	coagulation factor V	3.3509	6.05772	5.24793	6.99248	5.24793	6.99248	37	120	120	37
14068	NM_010172	F7	coagulation factor VII	-5.49389	6.87483	8.21271	5.75489	8.21271	5.75489	310	53	53	310
14069	NM_001161373,NM_001161374,NM_007977	F8	coagulation factor VIII	1.42513	8.53961	8.28789	8.79898	8.28789	8.79898	329	422	422	329
14070	NM_007978	F8a	factor 8-associated gene A	-1.06914	7.6566	7.70498	7.60852	7.70498	7.60852	220	183	183	220
14071	NM_001305797,NM_007979	F9	coagulation factor IX	27.9821	0	0	4.80643	0	4.80643	0	28	28	0
14073	NM_010173	Faah	fatty acid amide hydrolase	1.71358	3.75916	3.39068	4.1677	3.39068	4.1677	9	18	18	9
14077	NM_010174	Fabp3	fatty acid binding protein 3, muscle and heart	4.68878	8.09666	7.05842	9.28763	7.05842	9.28763	140	589	589	140
14079	NM_007980	Fabp2	fatty acid binding protein 2, intestinal	12.49	0	0	3.6427	0	3.6427	0	12	12	0
14080	NM_017399	Fabp1	fatty acid binding protein 1, liver	20.3505	5.56798	3.80367	8.15066	3.80367	8.15066	12	270	270	12
14081	NM_001302163,NM_007981	Acsl1	acyl-CoA synthetase long-chain family member 1	-1.03378	15.5401	15.5641	15.5162	15.5641	15.5162	51304	43680	43680	51304
14082	NM_010175	Fadd	Fas (TNFRSF6)-associated via death domain	-1.30013	7.58127	7.77296	7.39431	7.77296	7.39431	229	158	158	229
14083	NM_001130409,NM_007982	Ptk2	PTK2 protein tyrosine kinase 2	1.1999	10.9422	10.8116	11.0745	10.8116	11.0745	1883	2065	2065	1883
14084	NM_007983	Faf1	Fas-associated factor 1	1.09261	10.8253	10.7616	10.8894	10.7616	10.8894	1818	1799	1799	1818
14085	NM_010176	Fah	fumarylacetoacetate hydrolase	1.14945	11.5139	11.4138	11.6148	11.4138	11.6148	2850	3015	3015	2850
14086	NM_007984	Fscn1	fascin actin-bundling protein 1	-1.16336	9.64068	9.75044	9.53215	9.75044	9.53215	911	700	700	911
14087	NM_016925	Fanca	Fanconi anemia, complementation group A	-4.81475	4.38006	5.65814	3.39068	5.65814	3.39068	49	10	10	49
14088	NM_001042673,NM_001282942,NM_001347514,NM_001347515,NM_007985	Fancc	Fanconi anemia, complementation group C	1.29806	8.47398	8.28789	8.66425	8.28789	8.66425	329	384	384	329
14089	NM_007986	Fap	fibroblast activation protein	-1.30011	10.4418	10.6328	10.2542	10.6328	10.2542	1662	1167	1167	1662
14102	NM_001146708,NM_007987	Fas	Fas (TNF receptor superfamily member 6)	-1.01916	10.3033	10.317	10.2896	10.317	10.2896	1335	1194	1194	1335
14103	NM_001205243,NM_010177	Fasl	Fas ligand (TNF superfamily, member 6)	21.9773	0	0	4.45794	0	4.45794	0	22	22	0
14104	NM_007988	Fasn	fatty acid synthase	-1.56828	15.8034	16.1313	15.4821	16.1313	15.4821	72313	42793	42793	72313
14105	NM_001080387,NM_001284195,NM_001284196,NM_010178	Srsf10	serine/arginine-rich splicing factor 10	-1.05627	11.3513	11.3909	11.3119	11.3909	11.3119	2807	2437	2437	2807
14107	NM_001081286	Fat1	FAT atypical cadherin 1	1.2663	12.8911	12.7219	13.0626	12.7219	13.0626	7035	8240	8240	7035
14109	NM_001160239,NM_001190436,NM_007990	Fau	Finkel-Biskis-Reilly murine sarcoma virus (FBR-MuSV) ubiquitously expressed (fox derived)	-1.17443	12.0779	12.1944	11.9624	12.1944	11.9624	4906	3809	3809	4906
14113	NM_007991	Fbl	fibrillarin	-1.1787	8.10778	8.22725	7.99005	8.22725	7.99005	313	242	242	313
14114	NM_001347088,NM_010180	Fbln1	fibulin 1	1.84059	9.20549	8.77592	9.65608	8.77592	9.65608	462	759	759	462
14115	NM_001081437,NM_007992	Fbln2	fibulin 2	-1.20209	12.807	12.9404	12.6749	12.9404	12.6749	8110	6291	6291	8110
14118	NM_007993	Fbn1	fibrillin 1	-1.33125	14.5059	14.7138	14.301	14.7138	14.301	27819	19264	19264	27819
14119	NM_010181	Fbn2	fibrillin 2	-13.9642	0	3.80367	0	3.80367	0	12	0	0	12
14120	NM_007994	Fbp2	fructose bisphosphatase 2	-1.3364	7.53068	7.74276	7.3244	7.74276	7.3244	225	151	151	225
14121	NM_019395	Fbp1	fructose bisphosphatase 1	7.00649	4.58477	3.39068	6.19937	3.39068	6.19937	9	71	71	9
14123	NM_010183	Fbrs	fibrosin	1.00965	8.7037	8.69677	8.71063	8.69677	8.71063	436	397	397	436
14125	NM_010184	Fcer1a	Fc receptor, IgE, high affinity I, alpha polypeptide	-2.2813	4.72532	5.35755	4.1677	5.35755	4.1677	40	18	18	40
14126	NM_001276328,NM_001276329,NM_001276330,NM_013516	Ms4a2	membrane-spanning 4-domains, subfamily A, member 2	-11.25	3.31417	5.49185	2	5.49185	2	44	3	3	44
14127	NM_010185	Fcer1g	Fc receptor, IgE, high affinity I, gamma polypeptide	-1.56797	8.19881	8.52967	7.88078	8.52967	7.88078	387	223	223	387
14128	NM_001253737,NM_001253739,NM_001253743,NM_001253745,NM_001253746,NM_001253747,NM_013517	Fcer2a	Fc receptor, IgE, low affinity II, alpha polypeptide	7.48331	0	0	2.90368	0	2.90368	0	7	7	0
14129	NM_010186	Fcgr1	Fc receptor, IgG, high affinity I	-2.75317	7.79754	8.56223	7.10114	8.56223	7.10114	397	129	129	397
14130	NM_001077189,NM_010187	Fcgr2b	Fc receptor, IgG, low affinity IIb	-1.03044	9.9682	9.98985	9.94659	9.98985	9.94659	1066	938	938	1066
14131	NM_010188	Fcgr3	Fc receptor, IgG, low affinity III	-1.78059	10.9643	11.3884	10.556	11.3884	10.556	2801	1438	1438	2801
14132	NM_010189	Fcgrt	Fc receptor, IgG, alpha chain transporter	1.16965	13.4322	13.3196	13.5457	13.3196	13.5457	10756	11407	11407	10756
14133	NM_007995	Fcna	ficolin A	-1.17249	8.87515	8.99068	8.7611	8.99068	8.7611	537	410	410	537
14137	NM_010191	Fdft1	farnesyl diphosphate farnesyl transferase 1	-1.11871	9.75945	9.84071	9.67887	9.84071	9.67887	966	773	773	966
14148	NM_001301728,NM_007996	Fdx1	ferredoxin 1	-1.16014	10.1894	10.2971	10.0828	10.2971	10.0828	1316	1033	1033	1316
14149	NM_007997	Fdxr	ferredoxin reductase	-1.26762	8.39886	8.57166	8.22954	8.57166	8.22954	400	285	285	400
14151	NM_001348055,NM_007998	Fech	ferrochelatase	1.09295	11.2417	11.1778	11.306	11.1778	11.306	2435	2424	2424	2435
14154	NM_010192	Fem1a	feminization 1 homolog a (C. elegans)	-1.03176	10.7935	10.8161	10.771	10.8161	10.771	1891	1668	1668	1891
14155	NM_010193	Fem1b	feminization 1 homolog b (C. elegans)	-1.08354	11.0345	11.0925	10.9767	11.0925	10.9767	2276	1921	1921	2276
14156	NM_001271614,NM_001271615,NM_007999	Fen1	flap structure specific endonuclease 1	-1.76348	8.05449	8.47409	7.65566	8.47409	7.65566	372	189	189	372
14158	NM_001037997,NM_001286415,NM_008000	Fer	fer (fms/fps related) protein kinase	1.1738	10.0681	9.9532	10.1844	9.9532	10.1844	1040	1107	1107	1040
14159	NM_010194	Fes	feline sarcoma oncogene	-1.25922	9.6089	9.7766	9.44407	9.7766	9.44407	927	660	660	927
14160	NM_010195	Lgr5	leucine rich repeat containing G protein coupled receptor 5	9.48683	0	0	3.24593	0	3.24593	0	9	9	0
14161	NM_001111048,NM_010196	Fga	fibrinogen alpha chain	11.7754	6.44392	4.90609	8.4638	4.90609	8.4638	28	335	335	28
14163	NM_008001	Fgd1	FYVE, RhoGEF and PH domain containing 1	-1.24549	5.98915	6.1496	5.83289	6.1496	5.83289	71	56	56	71
14164	NM_010197	Fgf1	fibroblast growth factor 1	-1.19841	10.5553	10.6867	10.4256	10.6867	10.4256	1726	1308	1308	1726
14165	NM_008002	Fgf10	fibroblast growth factor 10	1.47294	9.93372	9.65829	10.217	9.65829	10.217	857	1135	1135	857
14166	NM_001291104,NM_010198	Fgf11	fibroblast growth factor 11	1.23939	7.09392	6.9408	7.25042	6.9408	7.25042	128	143	143	128
14167	NM_001276419,NM_001276420,NM_010199,NM_183064	Fgf12	fibroblast growth factor 12	-15.9687	0	3.99718	0	3.99718	0	14	0	0	14
14168	NM_001290414,NM_001290415,NM_010200	Fgf13	fibroblast growth factor 13	-1.36025	9.77842	10.0029	9.559	10.0029	9.559	1076	712	712	1076
14169	NM_010201,NM_207667	Fgf14	fibroblast growth factor 14	2.09165	4.5865	4.08496	5.1496	4.08496	5.1496	15	35	35	15
14172	NM_008005,NR_102395	Fgf18	fibroblast growth factor 18	-3.07189	5.53176	6.40025	4.78112	6.40025	4.78112	86	27	27	86
14173	NM_008006	Fgf2	fibroblast growth factor 2	-1.40201	7.02623	7.2742	6.78671	7.2742	6.78671	162	105	105	162
14177	NM_010204	Fgf6	fibroblast growth factor 6	-7.48331	0	2.90368	0	2.90368	0	6	0	0	6
14178	NM_008008	Fgf7	fibroblast growth factor 7	1.05814	7.46892	7.42826	7.5098	7.42826	7.5098	181	172	172	181
14180	NM_013518	Fgf9	fibroblast growth factor 9	2.13272	3.75271	3.24593	4.33862	3.24593	4.33862	8	20	20	8
14182	NM_001079908,NM_001079909,NM_010206	Fgfr1	fibroblast growth factor receptor 1	1.01219	12.5735	12.5647	12.5822	12.5647	12.5822	6358	5830	5830	6358
14183	NM_001347638,NM_010207,NM_201601	Fgfr2	fibroblast growth factor receptor 2	-1.01673	8.5001	8.51207	8.48814	8.51207	8.48814	382	341	341	382
14184	NM_001163215,NM_001163216,NM_001163217,NM_001205270,NM_008010	Fgfr3	fibroblast growth factor receptor 3	1.49151	6.96105	6.67864	7.25541	6.67864	7.25541	105	144	144	105
14187	NM_008012	Akr1b8	aldo-keto reductase family 1, member B8	-1.78741	9.90561	10.3334	9.49553	10.3334	9.49553	1348	681	681	1348
14190	NM_008013	Fgl2	fibrinogen-like protein 2	1	10.834	10.834	10.834	10.834	10.834	1914	1739	1739	1914
14191	NM_010208	Fgr	FGR proto-oncogene, Src family tyrosine kinase	-1.82026	6.61735	7.06351	6.19937	7.06351	6.19937	141	71	71	141
14194	NM_010209	Fh1	fumarate hydratase 1	-1.13915	11.6117	11.706	11.5181	11.706	11.5181	3466	2810	2810	3466
14198	NM_001308285,NM_001308286,NM_010210	Fhit	fragile histidine triad gene	-1.50986	6.72467	7.02844	6.43403	7.02844	6.43403	137	83	83	137
14199	NM_001077361,NM_001077362,NM_001287800,NM_010211	Fhl1	four and a half LIM domains 1	-1.62808	12.2062	12.5628	11.8597	12.5628	11.8597	6348	3554	3554	6348
14200	NM_001289533,NM_010212	Fhl2	four and a half LIM domains 2	-1.80792	6.84788	7.28836	6.43403	7.28836	6.43403	163	83	83	163
14201	NM_010213	Fhl3	four and a half LIM domains 3	-1.7142	7.69	8.08859	7.31105	8.08859	7.31105	284	150	150	284
14202	NM_010214	Fhl4	four and a half LIM domains 4	-1.09048	4.8432	4.90609	4.78112	4.90609	4.78112	28	27	27	28
14204	NM_010215	Il4i1	interleukin 4 induced 1	12.49	0	0	3.6427	0	3.6427	0	12	12	0
14205	NM_001308489,NM_010216	Vegfd	vascular endothelial growth factor D	-1.53968	8.26682	8.58399	7.96136	8.58399	7.96136	403	237	237	403
14208	NM_008014	Ppm1g	protein phosphatase 1G (formerly 2C), magnesium-dependent, gamma isoform	-1.10228	9.60213	9.67264	9.53215	9.67264	9.53215	864	700	700	864
14211	NM_001301412,NM_008017	Smc2	structural maintenance of chromosomes 2	-1.31907	9.21493	9.41685	9.01734	9.41685	9.01734	720	489	489	720
14218	NM_001164717,NM_008018	Sh3pxd2a	SH3 and PX domains 2A	1.34119	14.2257	14.0156	14.4391	14.0156	14.4391	16970	21497	21497	16970
14219	NM_010217	Ctgf	connective tissue growth factor	1.40952	8.60636	8.36232	8.85753	8.36232	8.85753	345	439	439	345
14221	NM_010218	Fjx1	four jointed box 1 (Drosophila)	-1.14466	6.13007	6.22831	6.03338	6.22831	6.03338	76	64	64	76
14225	NM_001302077,NM_001302078,NM_001302079,NM_001302080,NM_008019,NR_126058	Fkbp1a	FK506 binding protein 1a	1.08016	11.2084	11.1529	11.2642	11.1529	11.2642	2385	2351	2351	2385
14226	NM_016863	Fkbp1b	FK506 binding protein 1b	-1.76505	5.06545	5.49185	4.67215	5.49185	4.67215	44	25	25	44
14227	NM_001166368,NM_008020	Fkbp2	FK506 binding protein 2	-1.09834	8.97961	9.04753	8.91221	9.04753	8.91221	559	455	455	559
14228	NM_010219	Fkbp4	FK506 binding protein 4	-1.0083	10.5779	10.5839	10.5719	10.5839	10.5719	1607	1454	1454	1607
14229	NM_010220	Fkbp5	FK506 binding protein 5	1.06837	11.0634	11.0158	11.1112	11.0158	11.1112	2168	2115	2115	2168
14230	NM_001163481,NM_010221	Fkbp10	FK506 binding protein 10	-1.15472	9.44516	9.5495	9.34195	9.5495	9.34195	791	612	612	791
14231	NM_010222	Fkbp7	FK506 binding protein 7	-1.22994	9.7186	9.86903	9.57045	9.86903	9.57045	986	718	718	986
14232	NM_001111066,NM_001199631,NM_010223	Fkbp8	FK506 binding protein 8	-1.07794	12.0007	12.055	11.9467	12.055	11.9467	4472	3773	3773	4472
14234	NM_013519	Foxc2	forkhead box C2	1.13389	2.99295	2.90368	3.08496	2.90368	3.08496	6	8	8	6
14235	NM_008021	Foxm1	forkhead box M1	-1.6883	5.85747	6.24743	5.49185	6.24743	5.49185	77	44	44	77
14236	NM_180974	Foxn2	forkhead box N2	-1.08308	10.6719	10.7296	10.6145	10.7296	10.6145	1781	1495	1495	1781
14238	NM_010225	Foxf2	forkhead box F2	-1.5353	3.19802	3.5222	2.90368	3.5222	2.90368	10	7	7	10
14239	NM_010226	Foxs1	forkhead box S1	-1.03434	6.20391	6.22831	6.1796	6.22831	6.1796	76	70	70	76
14241	NM_008024	Foxl1	forkhead box L1	-1.66667	1.91838	2.32193	1.58496	2.32193	1.58496	4	2	2	4
14245	NM_001130412,NM_015763,NM_172950	Lpin1	lipin 1	-1.46074	13.018	13.2942	12.7475	13.2942	12.7475	10580	6634	6634	10580
14247	NM_008026	Fli1	Friend leukemia integration 1	-1.12178	10.2134	10.2966	10.1308	10.2966	10.1308	1315	1067	1067	1315
14248	NM_001302207,NM_022009	Flii	flightless I actin binding protein	-1.01309	11.9812	11.9906	11.9718	11.9906	11.9718	4277	3832	3832	4277
14251	NM_008027	Flot1	flotillin 1	1.04809	11.3341	11.3003	11.3681	11.3003	11.3681	2632	2528	2528	2632
14252	NM_001040403,NM_001284227,NM_001284228,NM_008028	Flot2	flotillin 2	1.16207	10.3596	10.2519	10.4686	10.2519	10.4686	1273	1351	1351	1273
14254	NM_010228	Flt1	FMS-like tyrosine kinase 1	1.20237	10.5529	10.4208	10.6867	10.4208	10.6867	1440	1572	1572	1440
14255	NM_010229	Flt3	FMS-like tyrosine kinase 3	-1.69867	6.50011	6.89354	6.12914	6.89354	6.12914	123	68	68	123
14256	NM_013520,NR_102725	Flt3l	FMS-like tyrosine kinase 3 ligand	1.22789	7.00316	6.85664	7.15282	6.85664	7.15282	120	134	134	120
14257	NM_008029	Flt4	FMS-like tyrosine kinase 4	-1.01495	7.41357	7.42429	7.40287	7.42429	7.40287	180	159	159	180
14260	NM_001285458,NM_001285459,NM_001287817,NM_001287818,NM_010230	Fmn1	formin 1	-1.93678	9.21399	9.70314	8.74949	9.70314	8.74949	883	407	407	883
14261	NM_001330291,NM_001330318,NM_010231	Fmo1	flavin containing monooxygenase 1	1.20197	11.1661	11.0342	11.2996	11.0342	11.2996	2199	2413	2413	2199
14263	NM_001161763,NM_001161765,NM_010232	Fmo5	flavin containing monooxygenase 5	1.65793	9.65817	9.30036	10.0297	9.30036	10.0297	666	996	996	666
14264	NM_021355	Fmod	fibromodulin	-1.63621	5.80375	6.16979	5.45943	6.16979	5.45943	72	43	43	72
14265	NM_001290424,NM_008031	Fmr1	fragile X mental retardation syndrome 1	-1.21391	13.6235	13.764	13.4844	13.764	13.4844	14800	10875	10875	14800
14266	NM_008032	Aff2	AF4/FMR2 family, member 2	2.00356	6.96652	6.48325	7.48582	6.48325	7.48582	91	169	169	91
14268	NM_001276408,NM_001276409,NM_001276410,NM_001276411,NM_001276412,NM_001276413,NM_010233	Fn1	fibronectin 1	-1.40865	14.3503	14.5996	14.1052	14.5996	14.1052	25213	17248	17248	25213
14269	NM_001038700,NM_001177648,NM_001177649,NM_001177650,NM_019406	Fnbp1	formin binding protein 1	1.32868	10.6438	10.4408	10.8508	10.4408	10.8508	1456	1758	1758	1456
14270	NM_001081011	Srgap2	SLIT-ROBO Rho GTPase activating protein 2	-1.07054	10.5414	10.5907	10.4924	10.5907	10.4924	1613	1376	1376	1613
14272	NM_008033	Fnta	farnesyltransferase, CAAX box, alpha	-1.03647	11.0242	11.0501	10.9984	11.0501	10.9984	2217	1951	1951	2217
14275	NM_001252552,NM_001252553,NM_001252554,NM_008034	Folr1	folate receptor 1 (adult)	-1.33333	1.78043	2	1.58496	2	1.58496	3	2	2	3
14276	NM_001303231,NM_001303239,NM_008035	Folr2	folate receptor 2 (fetal)	-2.22317	9.92583	10.5189	9.36624	10.5189	9.36624	1535	623	623	1535
14281	NM_010234	Fos	FBJ osteosarcoma oncogene	-1.58837	9.74702	10.0865	9.41896	10.0865	9.41896	1139	648	648	1139
14282	NM_001347586,NM_008036	Fosb	FBJ osteosarcoma oncogene B	-4.65904	6.50788	7.71189	5.49185	7.71189	5.49185	221	44	44	221
14283	NM_010235	Fosl1	fos-like antigen 1	-36.4966	0	5.18969	0	5.18969	0	35	0	0	35
14284	NM_008037	Fosl2	fos-like antigen 2	1.03587	10.4132	10.3879	10.4387	10.3879	10.4387	1407	1322	1322	1407
14287	NM_010236	Fpgs	folylpolyglutamyl synthetase	1.1723	7.74053	7.6267	7.85605	7.6267	7.85605	209	219	219	209
14289	NM_008039	Fpr2	formyl peptide receptor 2	-1.09545	3.45581	3.5222	3.39068	3.5222	3.39068	10	10	10	10
14296	NM_008043	Frat1	frequently rearranged in advanced T cell lymphomas	-1.20925	7.19926	7.33762	7.06351	7.33762	7.06351	170	125	125	170
14297	NM_008044	Fxn	frataxin	-1.9341	6.21252	6.70655	5.75489	6.70655	5.75489	107	53	53	107
14299	NM_019681	Ncs1	neuronal calcium sensor 1	-2.43623	6.46849	7.14263	5.85798	7.14263	5.85798	148	57	57	148
14300	NM_013522	Frg1	FSHD region gene 1	-1.39719	8.67058	8.9152	8.43267	8.9152	8.43267	509	327	327	509
14302	NM_001159544,NM_010237	Frk	fyn-related kinase	-1.31895	7.71481	7.91709	7.5177	7.91709	7.5177	253	173	173	253
14311	NM_001301295,NM_178373	Cidec	cell death-inducing DFFA-like effector c	1	16.47	16.47	16.47	16.47	16.47	93285	88332	88332	93285
14312	NM_001204973,NM_010238,NR_037970	Brd2	bromodomain containing 2	-1.09776	11.6939	11.7613	11.6268	11.7613	11.6268	3605	3040	3040	3605
14313	NM_001301373,NM_001301375,NM_008046	Fst	follistatin	1.11389	8.90835	8.83089	8.98649	8.83089	8.98649	479	479	479	479
14314	NM_008047	Fstl1	follistatin-like 1	-1.26945	14.1123	14.2855	13.9413	14.2855	13.9413	20770	15138	15138	20770
14317	NM_080845	Ftcd	formiminotransferase cyclodeaminase	12.9904	2.1678	1	4.69937	1	4.69937	1	26	26	1
14319	NM_010239,NR_073181	Fth1	ferritin heavy polypeptide 1	1.01359	14.2547	14.2449	14.2644	14.2449	14.2644	20521	18770	18770	20521
14325	NM_010240	Ftl1	ferritin light polypeptide 1	-1.57627	15.3546	15.6864	15.0299	15.6864	15.0299	57354	31788	31788	57354
14339	NM_001302266,NM_001302267,NM_001302268,NM_001302337,NM_010241	Aktip	thymoma viral proto-oncogene 1 interacting protein	1.20792	10.5262	10.3908	10.6633	10.3908	10.6633	1410	1547	1547	1410
14343	NM_001271981,NM_008051	Fut1	fucosyltransferase 1	-5	0	2.32193	0	2.32193	0	4	0	0	4
14345	NM_010242	Fut4	fucosyltransferase 4	-1.01317	6.25686	6.2663	6.24743	6.2663	6.24743	78	73	73	78
14347	NM_001177366,NM_001177367,NM_001289453,NM_001289454,NM_001289455,NM_001289456,NM_013524	Fut7	fucosyltransferase 7	-1.85864	3.81167	4.28493	3.39068	4.28493	3.39068	18	10	10	18
14349	NM_010244	Fv1	Friend virus susceptibility 1	2.06675	6.81576	6.31217	7.35953	6.31217	7.35953	81	154	154	81
14356	NM_019502	Timm10b	translocase of inner mitochondrial membrane 10B	1.06984	9.17183	9.12326	9.22066	9.12326	9.22066	588	564	564	588
14357	NM_008052	Dtx1	deltex 1, E3 ubiquitin ligase	5	0	0	2.32193	0	2.32193	0	4	4	0
14359	NM_001113188,NM_001113189,NM_008053	Fxr1	fragile X mental retardation gene 1, autosomal homolog	1.14312	11.4003	11.3042	11.4972	11.3042	11.4972	2638	2763	2763	2638
14360	NM_001122892,NM_001122893,NM_008054	Fyn	Fyn proto-oncogene	-1.02572	9.77618	9.79452	9.75788	9.79452	9.75788	939	816	816	939
14362	NM_021457	Fzd1	frizzled class receptor 1	1.28293	11.4294	11.2511	11.6106	11.2511	11.6106	2552	3003	3003	2552
14365	NM_021458	Fzd3	frizzled class receptor 3	1.10597	8.63076	8.55841	8.70372	8.55841	8.70372	396	395	395	396
14366	NM_008055	Fzd4	frizzled class receptor 4	1.24872	13.4176	13.2583	13.5787	13.2583	13.5787	10247	11646	11646	10247
14367	NM_001042659,NM_022721	Fzd5	frizzled class receptor 5	-1.27479	9.33124	9.50801	9.15775	9.50801	9.15775	769	540	540	769
14368	NM_001162494,NM_008056	Fzd6	frizzled class receptor 6	1.42604	8.6703	8.41807	8.93009	8.41807	8.93009	359	461	461	359
14369	NM_008057	Fzd7	frizzled class receptor 7	-1.1022	9.27829	9.34874	9.20836	9.34874	9.20836	688	558	558	688
14370	NM_008058	Fzd8	frizzled class receptor 8	-1.09203	7.7189	7.78267	7.65566	7.78267	7.65566	231	189	189	231
14371	NM_010246	Fzd9	frizzled class receptor 9	3.1225	2.69915	2	3.6427	2	3.6427	3	12	12	3
14373	NM_008059	G0s2	G0/G1 switch gene 2	1.158	12.7985	12.6932	12.9048	12.6932	12.9048	6871	7433	7433	6871
14375	NM_010247	Xrcc6	X-ray repair complementing defective repair in Chinese hamster cells 6	-1.28927	9.0373	9.22244	8.85588	9.22244	8.85588	630	438	438	630
14376	NM_001293621,NM_008060	Ganab	alpha glucosidase 2 alpha neutral subunit	-1.07207	11.8025	11.8528	11.7524	11.8528	11.7524	3859	3320	3320	3859
14377	NM_008061	G6pc	glucose-6-phosphatase, catalytic	3.0706	3.62367	2.90368	4.5222	2.90368	4.5222	6	23	23	6
14381	NM_008062	G6pdx	glucose-6-phosphate dehydrogenase X-linked	1.03675	12.8045	12.7785	12.8306	12.7785	12.8306	7234	7037	7037	7234
14385	NM_001293630,NM_001293631,NM_008063	Slc37a4	solute carrier family 37 (glucose-6-phosphate transporter), member 4	1.09079	9.04611	8.98364	9.10901	8.98364	9.10901	534	522	522	534
14387	NM_001159324,NM_008064	Gaa	glucosidase, alpha, acid	1.09647	11.5842	11.518	11.6508	11.518	11.6508	3059	3090	3090	3059
14388	NM_001301298,NM_021356	Gab1	growth factor receptor bound protein 2-associated protein 1	1.14286	10.0159	9.92	10.1126	9.92	10.1126	1018	1053	1053	1018
14389	NM_001162477,NM_010248	Gab2	growth factor receptor bound protein 2-associated protein 2	-1.04903	10.6424	10.677	10.6079	10.677	10.6079	1716	1490	1490	1716
14390	NM_008065	Gabpa	GA repeat binding protein, alpha	1.11433	11.0653	10.9875	11.1437	10.9875	11.1437	2125	2157	2157	2125
14391	NM_001271467,NM_001271468,NM_001271469,NM_001271470,NM_001271492,NM_010249,NM_207669,NR_073183	Gabpb1	GA repeat binding protein, beta 1	1.3624	8.45676	8.23662	8.68278	8.23662	8.68278	316	389	389	316
14395	NM_008066	Gabra2	gamma-aminobutyric acid (GABA) A receptor, subunit alpha 2	12.49	0	0	3.6427	0	3.6427	0	12	12	0
14396	NM_008067	Gabra3	gamma-aminobutyric acid (GABA) A receptor, subunit alpha 3	1.41332	7.59616	7.35071	7.8498	7.35071	7.8498	172	218	218	172
14401	NM_001347314,NM_008070	Gabrb2	gamma-aminobutyric acid (GABA) A receptor, subunit beta 2	-5	0	2.32193	0	2.32193	0	4	0	0	4
14402	NM_001038701,NM_008071	Gabrb3	gamma-aminobutyric acid (GABA) A receptor, subunit beta 3	-1.5353	3.19802	3.5222	2.90368	3.5222	2.90368	10	7	7	10
14403	NM_008072	Gabrd	gamma-aminobutyric acid (GABA) A receptor, subunit delta	15.9687	0	0	3.99718	0	3.99718	0	16	16	0
14404	NM_017369	Gabre	gamma-aminobutyric acid (GABA) A receptor, subunit epsilon	1.20726	5.49174	5.35755	5.62928	5.35755	5.62928	40	49	49	40
14407	NM_008074	Gabrg3	gamma-aminobutyric acid (GABA) A receptor, subunit gamma 3	4	0	0	2	0	2	0	3	3	0
14409	NM_008076	Gabrr2	gamma-aminobutyric acid (GABA) C receptor, subunit rho 2	3.24087	7.39119	6.59151	8.28789	6.59151	8.28789	99	295	295	99
14411	NM_001347433,NM_133661	Slc6a12	solute carrier family 6 (neurotransmitter transporter, betaine/GABA), member 12	1.4767	5.70052	5.42626	5.98864	5.42626	5.98864	42	62	62	42
14412	NM_144512	Slc6a13	solute carrier family 6 (neurotransmitter transporter, GABA), member 13	1.35415	10.5323	10.3159	10.7533	10.3159	10.7533	1334	1645	1645	1334
14420	NM_008079	Galc	galactosylceramidase	-1.31802	9.64534	9.84658	9.44821	9.84658	9.44821	970	662	662	970
14421	NM_001244617,NM_001244618,NM_008080,NM_027739,NR_045166	B4galnt1	beta-1,4-N-acetyl-galactosaminyl transferase 1	-2.27627	7.05167	7.66993	6.48325	7.66993	6.48325	215	86	86	215
14423	NM_001160404,NM_013814	Galnt1	UDP-N-acetyl-alpha-D-galactosamine:polypeptide N-acetylgalactosaminyltransferase 1	-1.1293	11.8439	11.9319	11.7565	11.9319	11.7565	4076	3326	3326	4076
14425	NM_015736	Galnt3	UDP-N-acetyl-alpha-D-galactosamine:polypeptide N-acetylgalactosaminyltransferase 3	-3	0	1.58496	0	1.58496	0	2	0	0	2
14426	NM_015737	Galnt4	UDP-N-acetyl-alpha-D-galactosamine:polypeptide N-acetylgalactosaminyltransferase 4	-1.00247	9.66459	9.66637	9.66281	9.66637	9.66281	861	763	763	861
14430	NM_001302511,NM_016658	Galt	galactose-1-phosphate uridyl transferase	-1.057	8.02994	8.07003	7.99005	8.07003	7.99005	280	242	242	280
14431	NM_001347119,NM_010255	Gamt	guanidinoacetate methyltransferase	-1.34807	9.12068	9.33867	8.90778	9.33867	8.90778	684	454	454	684
14432	NM_008083	Gap43	growth associated protein 43	1.66667	1.91838	1.58496	2.32193	1.58496	2.32193	2	4	4	2
14433	NM_001289726,NM_008084	Gapdh	glyceraldehyde-3-phosphate dehydrogenase	-1.1671	12.7031	12.8151	12.5921	12.8151	12.5921	7435	5880	5880	7435
14450	NM_010256	Gart	phosphoribosylglycinamide formyltransferase	-1.00397	10.6513	10.6542	10.6484	10.6542	10.6484	1688	1533	1533	1688
14451	NM_008086	Gas1	growth arrest specific 1	-1.12989	9.48853	9.57703	9.40085	9.57703	9.40085	807	639	639	807
14453	NM_001330607,NM_001330608,NM_008087	Gas2	growth arrest specific 2	-1.07455	7.54554	7.59759	7.49385	7.59759	7.49385	204	170	170	204
14455	NR_002840	Gas5	growth arrest specific 5	-1.06583	10.0357	10.0818	9.98985	10.0818	9.98985	1136	968	968	1136
14456	NM_019521	Gas6	growth arrest specific 6	-1.14403	11.6752	11.7726	11.5785	11.7726	11.5785	3639	2943	2943	3639
14457	NM_001109657,NM_001277079,NM_001277080,NM_008088	Gas7	growth arrest specific 7	-1.99578	12.173	12.6817	11.6847	12.6817	11.6847	6832	3163	3163	6832
14460	NM_008089	Gata1	GATA binding protein 1	3	0	0	1.58496	0	1.58496	0	2	2	0
14461	NM_008090	Gata2	GATA binding protein 2	1.25284	6.42685	6.2663	6.59151	6.2663	6.59151	78	92	92	78
14462	NM_008091	Gata3	GATA binding protein 3	1.40153	3.13774	2.90368	3.39068	2.90368	3.39068	6	10	10	6
14463	NM_001310610,NM_008092	Gata4	GATA binding protein 4	8.48528	0	0	3.08496	0	3.08496	0	8	8	0
14465	NM_010258	Gata6	GATA binding protein 6	1.32391	7.52408	7.3244	7.7292	7.3244	7.7292	168	200	200	168
14466	NM_001077411,NM_008094,NR_122037	Gba	glucosidase, beta, acid	-1.15698	10.4001	10.5058	10.2954	10.5058	10.2954	1521	1200	1200	1521
14467	NM_008095	Gbas	glioblastoma amplified sequence	1.0061	11.3581	11.3537	11.3625	11.3537	11.3625	2731	2521	2521	2731
14468	NM_010259	Gbp2b	guanylate binding protein 2b	3.40693	3.68326	2.90368	4.67215	2.90368	4.67215	6	25	25	6
14469	NM_010260	Gbp2	guanylate binding protein 2	1.01824	11.2202	11.2071	11.2332	11.2071	11.2332	2476	2295	2295	2476
14470	NM_010261	Rabac1	Rab acceptor 1 (prenylated)	-1.00886	11.92	11.9263	11.9136	11.9263	11.9136	4063	3695	3695	4063
14473	NM_008096	Gc	group specific component	22.9885	6.32738	4.45794	8.98078	4.45794	8.98078	20	477	477	20
14479	NM_001301628,NM_027604	Usp15	ubiquitin specific peptidase 15	1.16665	11.6126	11.5019	11.7243	11.5019	11.7243	3030	3261	3261	3030
14489	NM_008098	Mtpn	myotrophin	-1.19925	12.6146	12.7463	12.4842	12.7463	12.4842	7118	5444	5444	7118
14525	NM_001159297,NM_008099	Gcsam	germinal center associated, signaling and motility	-2.17469	4.86687	5.45943	4.33862	5.45943	4.33862	43	20	20	43
14527	NM_008101	Gcgr	glucagon receptor	4	5.18946	4.28493	6.28493	4.28493	6.28493	18	75	75	18
14528	NM_008102	Gch1	GTP cyclohydrolase 1	-1.03814	7.04722	7.07428	7.02027	7.07428	7.02027	142	122	122	142
14533	NM_015740	Bloc1s1	biogenesis of lysosomal organelles complex-1, subunit 1	1.01347	10.5125	10.5028	10.5221	10.5028	10.5221	1518	1405	1405	1518
14534	NM_001038010,NM_020004	Kat2a	K(lysine) acetyltransferase 2A	-1.30152	8.28181	8.47409	8.09389	8.47409	8.09389	372	260	260	372
14536	NM_001159548,NM_001159549,NM_010264	Nr6a1	nuclear receptor subfamily 6, group A, member 1	1.70168	7.10002	6.72689	7.49385	6.72689	7.49385	109	170	170	109
14537	NM_001136484,NM_010265,NM_173442	Gcnt1	glucosaminyl (N-acetyl) transferase 1, core 2	-2.81876	8.6592	9.43893	7.94387	9.43893	7.94387	730	234	234	730
14538	NM_008105,NM_023887,NM_133219	Gcnt2	glucosaminyl (N-acetyl) transferase 2, I-branching enzyme	1.38547	11.336	11.1032	11.5736	11.1032	11.5736	2297	2936	2936	2297
14544	NM_010266	Gda	guanine deaminase	-1.48047	12.5115	12.7977	12.2317	12.7977	12.2317	7336	4594	4594	7336
14545	NM_010267	Gdap1	ganglioside-induced differentiation-associated-protein 1	-2.00335	4.37628	4.90609	3.90368	4.90609	3.90368	28	15	15	28
14547	NM_010269,NR_104341	Gdap2	ganglioside-induced differentiation-associated-protein 2	1.11077	9.76737	9.69188	9.84344	9.69188	9.84344	876	870	870	876
14548	NM_001010930,NM_010270	Mrps33	mitochondrial ribosomal protein S33	-1.14172	9.53919	9.63528	9.44407	9.63528	9.44407	840	660	660	840
14555	NM_010271	Gpd1	glycerol-3-phosphate dehydrogenase 1 (soluble)	-1.47051	14.4346	14.7154	14.1591	14.7154	14.1591	27828	17653	17653	27828
14559	NM_001163282,NM_008107	Gdf1	growth differentiation factor 1	1.50231	4.3687	4.08496	4.67215	4.08496	4.67215	15	25	25	15
14560	NM_145741	Gdf10	growth differentiation factor 10	-1.43436	8.19125	8.45559	7.93518	8.45559	7.93518	368	233	233	368
14561	NM_010272	Gdf11	growth differentiation factor 11	1.24525	6.84905	6.69266	7.0091	6.69266	7.0091	106	121	121	106
14562	NM_008108	Gdf3	growth differentiation factor 3	-5.29906	3.3132	4.72766	2.32193	4.72766	2.32193	25	4	4	25
14563	NM_008109	Gdf5	growth differentiation factor 5	1.28261	5.70028	5.52356	5.88264	5.52356	5.88264	45	58	58	45
14566	NM_008110	Gdf9	growth differentiation factor 9	-1.13055	5.19613	5.2854	5.10837	5.2854	5.10837	38	34	34	38
14567	NM_010273	Gdi1	guanosine diphosphate (GDP) dissociation inhibitor 1	1.0799	10.8088	10.7535	10.8644	10.7535	10.8644	1809	1774	1774	1809
14569	NM_008112	Gdi2	guanosine diphosphate (GDP) dissociation inhibitor 2	1.01514	13.5466	13.5358	13.5574	13.5358	13.5574	12423	11513	11513	12423
14570	NM_008113	Arhgdig	Rho GDP dissociation inhibitor (GDI) gamma	-6.48074	0	2.69616	0	2.69616	0	5	0	0	5
14571	NM_001145820,NM_010274	Gpd2	glycerol phosphate dehydrogenase 2, mitochondrial	-1.02168	10.2918	10.3073	10.2764	10.3073	10.2764	1327	1184	1184	1327
14573	NM_001301332,NM_001301333,NM_001301357,NM_010275	Gdnf	glial cell line derived neurotrophic factor	-10.4881	0	3.39068	0	3.39068	0	9	0	0	9
14579	NM_010276	Gem	GTP binding protein (gene overexpressed in skeletal muscle)	-1.33909	8.08252	8.29589	7.87463	8.29589	7.87463	331	222	222	331
14580	NM_001131020,NM_010277	Gfap	glial fibrillary acidic protein	3	0	0	1.58496	0	1.58496	0	2	2	0
14581	NM_001267621,NM_010278	Gfi1	growth factor independent 1	5	0	0	2.32193	0	2.32193	0	4	4	0
14582	NM_001160406,NM_008114	Gfi1b	growth factor independent 1B	3.74166	2.79416	2	3.90368	2	3.90368	3	15	15	3
14583	NM_013528	Gfpt1	glutamine fructose-6-phosphate transaminase 1	1.14265	11.32	11.2243	11.4166	11.2243	11.4166	2505	2612	2612	2505
14584	NM_013529	Gfpt2	glutamine fructose-6-phosphate transaminase 2	-1.13968	10.2857	10.3804	10.1918	10.3804	10.1918	1397	1113	1113	1397
14585	NM_001285457,NM_010279,NR_104342	Gfra1	glial cell line derived neurotrophic factor family receptor alpha 1	1.84963	6.64272	6.2139	7.10114	6.2139	7.10114	75	129	129	75
14586	NM_001302094,NM_001302095,NM_008115	Gfra2	glial cell line derived neurotrophic factor family receptor alpha 2	1	8.14557	8.14557	8.14557	8.14557	8.14557	296	269	269	296
14587	NM_010280	Gfra3	glial cell line derived neurotrophic factor family receptor alpha 3	1.28702	3.98152	3.80367	4.1677	3.80367	4.1677	12	18	18	12
14588	NM_001136063,NM_001271001,NM_001271002,NM_020014	Gfra4	glial cell line derived neurotrophic factor family receptor alpha 4	-1.37688	5.33409	5.56978	5.10837	5.56978	5.10837	46	34	34	46
14590	NM_010281	Ggh	gamma-glutamyl hydrolase	-1.04809	10.7334	10.7673	10.6996	10.7673	10.6996	1823	1582	1582	1823
14593	NM_001331119,NM_001331176,NM_001331177,NM_001331178,NM_001331180,NM_010282,NR_138552,NR_138553,NR_138555	Ggps1	geranylgeranyl diphosphate synthase 1	1.1831	10.3789	10.2583	10.5009	10.2583	10.5009	1280	1384	1384	1280
14594	NM_001145821,NM_001308299,NM_001308300,NM_010283	Ggta1	glycoprotein galactosyltransferase alpha 1, 3	-1.06767	10.3302	10.3775	10.2831	10.3775	10.2831	1393	1190	1190	1393
14595	NM_022305	B4galt1	UDP-Gal:betaGlcNAc beta 1,4- galactosyltransferase, polypeptide 1	1.05172	10.8703	10.834	10.9068	10.834	10.9068	1914	1820	1820	1914
14600	NM_001048178,NM_001286370,NM_010284	Ghr	growth hormone receptor	1.29142	15.3162	15.1328	15.5018	15.1328	15.5018	37306	43368	43368	37306
14601	NM_001329683,NM_010285	Ghrh	growth hormone releasing hormone	-3	0	1.58496	0	1.58496	0	2	0	0	2
14605	NM_001077364,NM_010286,NR_122039	Tsc22d3	TSC22 domain family, member 3	-1.42014	12.4762	12.7318	12.2257	12.7318	12.2257	7066	4579	4579	7066
14609	NM_010288	Gja1	gap junction protein, alpha 1	-1.16224	10.2531	10.3621	10.1452	10.3621	10.1452	1376	1078	1078	1376
14612	NM_008120	Gja4	gap junction protein, alpha 4	-1.26867	7.15068	7.3244	6.98109	7.3244	6.98109	168	119	119	168
14613	NM_001271628,NM_008121	Gja5	gap junction protein, alpha 5	1.56784	7.30967	6.99248	7.64125	6.99248	7.64125	133	187	187	133
14615	NM_001159382,NM_001159383,NM_008122	Gjc1	gap junction protein, gamma 1	1.31547	9.32154	9.12585	9.52143	9.12585	9.52143	589	695	695	589
14618	NM_001302496,NM_001302497,NM_001302498,NM_008124	Gjb1	gap junction protein, beta 1	4.40779	3.82693	2.90368	5.04373	2.90368	5.04373	6	33	33	6
14619	NM_008125	Gjb2	gap junction protein, beta 2	3.39116	3.46689	2.69616	4.45794	2.69616	4.45794	5	22	22	5
14620	NM_001160012,NM_008126	Gjb3	gap junction protein, beta 3	-5	0	2.32193	0	2.32193	0	4	0	0	4
14622	NM_010291	Gjb5	gap junction protein, beta 5	-7.48331	0	2.90368	0	2.90368	0	6	0	0	6
14628	NM_172416	Ostm1	osteopetrosis associated transmembrane protein 1	-1.02239	10.9478	10.9638	10.9318	10.9638	10.9318	2099	1856	1856	2099
14629	NM_010295	Gclc	glutamate-cysteine ligase, catalytic subunit	1.04893	9.57422	9.53983	9.60874	9.53983	9.60874	786	737	737	786
14630	NM_008129	Gclm	glutamate-cysteine ligase, modifier subunit	-1.01477	9.47513	9.48571	9.46456	9.48571	9.46456	756	669	669	756
14632	NM_010296	Gli1	GLI-Kruppel family member GLI1	2.59359	5.09928	4.45794	5.83289	4.45794	5.83289	20	56	56	20
14633	NM_001081125	Gli2	GLI-Kruppel family member GLI2	1.70348	6.94275	6.56914	7.33762	6.56914	7.33762	97	152	152	97
14634	NM_008130	Gli3	GLI-Kruppel family member GLI3	-1.26278	8.59115	8.7611	8.4245	8.7611	8.4245	457	326	326	457
14635	NM_016905	Galk1	galactokinase 1	-1.1843	8.71916	8.84203	8.59799	8.84203	8.59799	482	367	367	482
14645	NM_008131	Glul	glutamate-ammonia ligase (glutamine synthetase)	-1.64591	14.8516	15.2154	14.4965	15.2154	14.4965	38998	22412	22412	38998
14651	NM_001159626,NM_024284	Hagh	hydroxyacyl glutathione hydrolase	-1.04226	10.7942	10.8241	10.7644	10.8241	10.7644	1901	1660	1660	1901
14658	NM_001281969,NM_001345955,NM_001345956,NM_001345957,NM_001345958,NM_001345959,NM_001345996,NM_010298	Glrb	glycine receptor, beta subunit	3.59444	3.1108	2.32193	4.1677	2.32193	4.1677	4	18	18	4
14660	NM_001081081,NM_001113383	Gls	glutaminase	1.00825	11.8183	11.8124	11.8243	11.8124	11.8243	3756	3475	3475	3756
14661	NM_008133	Glud1	glutamate dehydrogenase 1	-1.05113	13.0946	13.1306	13.0586	13.1306	13.0586	9354	8211	8211	9354
14664	NM_008135	Slc6a9	solute carrier family 6 (neurotransmitter transporter, glycine), member 9	2.07388	6.51614	6.01118	7.06351	6.01118	7.06351	64	125	125	64
14667	NM_010299	Gm2a	GM2 ganglioside activator protein	-1.02234	12.4787	12.4947	12.4628	12.4947	12.4628	6066	5373	5373	6066
14670	NM_008136	Gnl1	guanine nucleotide binding protein-like 1	1.01577	9.69755	9.68627	9.70884	9.68627	9.70884	872	789	789	872
14672	NM_010301	Gna11	guanine nucleotide binding protein, alpha 11	1.10877	10.8947	10.8205	10.9694	10.8205	10.9694	1897	1908	1908	1897
14673	NM_010302	Gna12	guanine nucleotide binding protein, alpha 12	-1.10195	10.4646	10.5348	10.3948	10.5348	10.3948	1550	1279	1279	1550
14674	NM_010303	Gna13	guanine nucleotide binding protein, alpha 13	-1.18962	11.7031	11.829	11.5785	11.829	11.5785	3796	2943	2943	3796
14675	NM_008137	Gna14	guanine nucleotide binding protein, alpha 14	1.22074	4.13855	3.99718	4.28493	3.99718	4.28493	14	19	19	14
14676	NM_010304	Gna15	guanine nucleotide binding protein, alpha 15	-1.84842	6.4165	6.87493	5.98864	6.87493	5.98864	122	62	62	122
14677	NM_010305	Gnai1	guanine nucleotide binding protein (G protein), alpha inhibiting 1	1.29426	13.6326	13.4479	13.82	13.4479	13.82	11840	13582	13582	11840
14678	NM_008138	Gnai2	guanine nucleotide binding protein (G protein), alpha inhibiting 2	-1.10013	11.6059	11.675	11.5373	11.675	11.5373	3405	2856	2856	3405
14679	NM_010306	Gnai3	guanine nucleotide binding protein (G protein), alpha inhibiting 3	-1.01607	12.019	12.0305	12.0075	12.0305	12.0075	4401	3917	3917	4401
14680	NM_010307,NM_177137	Gnal	guanine nucleotide binding protein, alpha stimulating, olfactory type	1.26277	10.3131	10.1462	10.4828	10.1462	10.4828	1188	1365	1365	1188
14681	NM_001113384,NM_010308	Gnao1	guanine nucleotide binding protein, alpha O	1.30714	7.80282	7.612	7.99841	7.612	7.99841	207	243	243	207
14682	NM_008139	Gnaq	guanine nucleotide binding protein, alpha q polypeptide	1.20081	11.4466	11.3153	11.5793	11.3153	11.5793	2655	2945	2945	2655
14683	NM_001077507,NM_001077510,NM_001310083,NM_001310085,NM_010309,NM_019690,NM_022000,NM_201616,NM_201617,NM_201618,NR_003258	Gnas	GNAS (guanine nucleotide binding protein, alpha stimulating) complex locus	1.09775	13.8066	13.7395	13.8741	13.7395	13.8741	14544	14225	14225	14544
14686	NM_008141	Gnat2	guanine nucleotide binding protein, alpha transducing 2	-2.62202	2.6041	3.39068	2	3.39068	2	9	3	3	9
14687	NM_010311	Gnaz	guanine nucleotide binding protein, alpha z subunit	1.41463	5.1012	4.85712	5.35755	4.85712	5.35755	27	40	40	27
14688	NM_001160016,NM_001160017,NM_008142	Gnb1	guanine nucleotide binding protein (G protein), beta 1	-1.06762	12.1796	12.2269	12.1325	12.2269	12.1325	5011	4285	4285	5011
14693	NM_010312	Gnb2	guanine nucleotide binding protein (G protein), beta 2	-1.1766	11.9133	12.0312	11.7966	12.0312	11.7966	4403	3410	3410	4403
14694	NM_008143	Rack1	receptor for activated C kinase 1	-1.25594	13.4705	13.6359	13.3071	13.6359	13.3071	13374	9661	9661	13374
14696	NM_001348062,NM_001348104,NM_001348105,NM_013531	Gnb4	guanine nucleotide binding protein (G protein), beta 4	1.04628	10.309	10.2764	10.3416	10.2764	10.3416	1297	1238	1238	1297
14697	NM_010313,NM_138719,NR_073186	Gnb5	guanine nucleotide binding protein (G protein), beta 5	-1.00748	9.7778	9.78318	9.77243	9.78318	9.77243	931	825	825	931
14700	NM_025277	Gng10	guanine nucleotide binding protein (G protein), gamma 10	-1.19204	9.53525	9.66281	9.40938	9.66281	9.40938	859	643	643	859
14701	NM_001177556,NM_001177557,NM_001177558,NM_001177559,NM_001177560,NM_025278	Gng12	guanine nucleotide binding protein (G protein), gamma 12	-1.15312	11.3403	11.4435	11.238	11.4435	11.238	2913	2303	2303	2913
14702	NM_001038637,NM_001285908,NM_001285909,NM_001285910,NM_001285911,NM_010315	Gng2	guanine nucleotide binding protein (G protein), gamma 2	-1.29459	9.69789	9.88593	9.51343	9.88593	9.51343	997	690	690	997
14704	NM_010316	Gng3	guanine nucleotide binding protein (G protein), gamma 3	6.48074	0	0	2.69616	0	2.69616	0	6	6	0
14705	NM_001136064,NM_001290823,NM_008144	Bscl2	Berardinelli-Seip congenital lipodystrophy 2 (seipin)	-1.10517	12.0894	12.1617	12.0175	12.1617	12.0175	4790	3935	3935	4790
14706	NM_001302997,NM_010317	Gng4	guanine nucleotide binding protein (G protein), gamma 4	-1.33407	5.10978	5.32193	4.90609	5.32193	4.90609	39	30	30	39
14707	NM_010318	Gng5	guanine nucleotide binding protein (G protein), gamma 5	-1.08914	10.6649	10.7267	10.6035	10.7267	10.6035	1777	1485	1485	1777
14708	NM_001038655,NM_010319	Gng7	guanine nucleotide binding protein (G protein), gamma 7	1.51908	6.52293	6.22831	6.8315	6.22831	6.8315	76	108	108	76
14709	NM_010320	Gng8	guanine nucleotide binding protein (G protein), gamma 8	-8.48528	0	3.08496	0	3.08496	0	7	0	0	7
14710	NM_001038664,NM_001284393,NM_001284397,NM_023121	Gngt2	guanine nucleotide binding protein (G protein), gamma transducing activity polypeptide 2	-1.08155	8.65897	8.7157	8.6026	8.7157	8.6026	442	368	368	442
14711	NM_010321	Gnmt	glycine N-methyltransferase	3.36269	4.432	3.6427	5.39232	3.6427	5.39232	11	41	41	11
14712	NM_010322	Gnpat	glyceronephosphate O-acyltransferase	1.11211	12.814	12.7376	12.8909	12.7376	12.8909	7088	7365	7365	7088
14714	NM_008145,NR_133010	Gnrh1	gonadotropin releasing hormone 1	1.59656	4.3215	3.99718	4.67215	3.99718	4.67215	14	25	25	14
14715	NM_001310651,NM_001310653,NM_010323	Gnrhr	gonadotropin releasing hormone receptor	-1.69706	2.67639	3.08496	2.32193	3.08496	2.32193	7	4	4	7
14718	NM_010324	Got1	glutamic-oxaloacetic transaminase 1, soluble	1.08582	8.38359	8.3244	8.44319	8.3244	8.44319	337	330	330	337
14719	NM_010325	Got2	glutamatic-oxaloacetic transaminase 2, mitochondrial	1.12143	9.32321	9.2409	9.40625	9.2409	9.40625	639	642	642	639
14723	NM_010326	Gp1ba	glycoprotein 1b, alpha polypeptide	-1.25	2.15496	2.32193	2	2.32193	2	4	3	3	4
14724	NM_001001999,NM_010327	Gp1bb	glycoprotein Ib, beta polypeptide	-1.89122	5.22058	5.70044	4.78112	5.70044	4.78112	51	27	27	51
14726	NM_001290822,NM_010329	Pdpn	podoplanin	-1.52529	8.06514	8.37543	7.76635	8.37543	7.76635	348	206	206	348
14727	NM_001291892,NM_001291893,NM_008147	Lilr4b	leukocyte immunoglobulin-like receptor, subfamily B, member 4B	-2.04281	9.41939	9.94875	8.91819	9.94875	8.91819	1038	457	457	1038
14728	NM_001291894,NM_013532	Lilrb4a	leukocyte immunoglobulin-like receptor, subfamily B, member 4A	-2.55921	9.7241	10.4256	9.06985	10.4256	9.06985	1444	507	507	1444
14729	NM_008148	Gp5	glycoprotein 5 (platelet)	-1.49666	2.59656	2.90368	2.32193	2.90368	2.32193	6	4	4	6
14731	NM_010331	Gpaa1	GPI anchor attachment protein 1	1.05318	9.10383	9.06652	9.14128	9.06652	9.14128	566	534	534	566
14732	NM_008149	Gpam	glycerol-3-phosphate acyltransferase, mitochondrial	1.11199	11.9154	11.839	11.9922	11.839	11.9922	3825	3873	3873	3825
14733	NM_016696	Gpc1	glypican 1	-1.09887	11.2295	11.2977	11.1617	11.2977	11.1617	2629	2182	2182	2629
14734	NM_016697	Gpc3	glypican 3	1.41813	8.43403	8.1858	8.68979	8.1858	8.68979	304	391	391	304
14735	NM_008150	Gpc4	glypican 4	-1.01976	9.9607	9.97482	9.94659	9.97482	9.94659	1056	938	938	1056
14739	NM_010333	S1pr2	sphingosine-1-phosphate receptor 2	-1.90952	8.98993	9.46864	8.53543	9.46864	8.53543	746	352	352	746
14744	NM_008152	Gpr65	G-protein coupled receptor 65	-1.32453	6.92666	7.13237	6.72689	7.13237	6.72689	147	101	101	147
14745	NM_001290486,NM_010336,NM_172989	Lpar1	lysophosphatidic acid receptor 1	-1.21172	9.39404	9.53358	9.25653	9.53358	9.25653	782	579	579	782
14747	NM_008153	Cmklr1	chemokine-like receptor 1	1.73824	12.3538	11.9614	12.759	11.9614	12.759	4174	6722	6722	4174
14748	NM_008154	Gpr3	G-protein coupled receptor 3	-4	0	2	0	2	0	3	0	0	3
14751	NM_008155	Gpi1	glucose phosphate isomerase 1	-1.17497	12.287	12.4039	12.1713	12.4039	12.1713	5695	4407	4407	5695
14755	NM_001291025,NM_011822	Pigq	phosphatidylinositol glycan anchor biosynthesis, class Q	-1.02265	10.3116	10.3277	10.2954	10.3277	10.2954	1344	1200	1200	1344
14756	NM_008156	Gpld1	glycosylphosphatidylinositol specific phospholipase D1	1.54281	8.10248	7.79573	8.42129	7.79573	8.42129	233	325	325	233
14758	NM_001177955,NM_001177956,NM_001177957,NM_001177958,NM_001177959,NM_001177960,NM_001177961,NM_001177962,NM_023122	Gpm6b	glycoprotein m6b	1.03994	9.32045	9.29225	9.34874	9.29225	9.34874	663	616	616	663
14760	NM_001167694,NM_001167695,NM_001167696,NM_001167697,NM_001167699,NM_001167700,NM_008157,NR_072990,NR_074084	Gpr19	G protein-coupled receptor 19	1.14956	6.22887	6.12914	6.33022	6.12914	6.33022	70	77	77	70
14761	NM_008158	Gpr27	G protein-coupled receptor 27	-1.15	5.42181	5.52356	5.32193	5.52356	5.32193	45	39	39	45
14762	NM_008159	Gpr33	G protein-coupled receptor 33	-9.48683	0	3.24593	0	3.24593	0	8	0	0	8
14765	NM_001308501,NM_010340	Gpr50	G-protein-coupled receptor 50	-6.5986	5.8777	7.39431	4.67215	7.39431	4.67215	177	25	25	177
14766	NM_001198894,NM_018882	Adgrg1	adhesion G protein-coupled receptor G1	1.22995	9.19144	9.04335	9.34195	9.04335	9.34195	558	612	612	558
14768	NM_001190984,NM_001190985,NM_021295	Lancl1	LanC (bacterial lantibiotic synthetase component C)-like 1	-1.13015	9.96226	10.0509	9.87439	10.0509	9.87439	1112	888	888	1112
14772	NM_001080743,NM_019497	Grk4	G protein-coupled receptor kinase 4	1.19646	6.68199	6.55385	6.81263	6.55385	6.81263	96	107	107	96
14773	NM_018869	Grk5	G protein-coupled receptor kinase 5	1.0761	10.6273	10.5745	10.6803	10.5745	10.6803	1595	1565	1565	1595
14775	NM_001329527,NM_001329528,NM_008160	Gpx1	glutathione peroxidase 1	-1.08009	11.9832	12.0389	11.9277	12.0389	11.9277	4421	3729	3729	4421
14777	NR_033563	Gpx2-ps1	glutathione peroxidase 2, pseudogene 1	-1.61835	3.02354	3.39068	2.69616	3.39068	2.69616	9	6	6	9
14778	NM_001329860,NM_008161	Gpx3	glutathione peroxidase 3	1.64595	11.2716	10.9178	11.6368	10.9178	11.6368	2037	3061	3061	2037
14782	NM_010344	Gsr	glutathione reductase	1.16592	10.743	10.6328	10.8543	10.6328	10.8543	1662	1761	1761	1662
14783	NM_001177629,NM_010345	Grb10	growth factor receptor bound protein 10	1.25838	11.3969	11.2323	11.5639	11.2323	11.5639	2522	2915	2915	2522
14784	NM_001313936,NM_001313937,NM_008163	Grb2	growth factor receptor bound protein 2	-1.26772	10.284	10.4565	10.1143	10.4565	10.1143	1473	1054	1054	1473
14786	NM_010346	Grb7	growth factor receptor bound protein 7	-3.0706	3.62367	4.5222	2.90368	4.5222	2.90368	21	7	7	21
14787	NM_001163465,NM_008164	Rhpn1	rhophilin, Rho GTPase binding protein 1	1	2.69616	2.69616	2.69616	2.69616	2.69616	5	6	6	5
14788	NM_013533	Gpr162	G protein-coupled receptor 162	1.66905	3.25227	2.90368	3.6427	2.90368	3.6427	6	12	12	6
14789	NM_013534	P3h3	prolyl 3-hydroxylase 3	-1.06659	9.0399	9.08652	8.99352	9.08652	8.99352	574	481	481	574
14790	NM_013535	Grcc10	gene rich cluster, C10 gene	-1.0355	10.2021	10.2273	10.177	10.2273	10.177	1254	1102	1102	1254
14791	NM_013536	Emg1	EMG1 N1-specific pseudouridine methyltransferase	-1.23229	9.70092	9.85276	9.55143	9.85276	9.55143	975	709	709	975
14792	NM_145130	Lpcat3	lysophosphatidylcholine acyltransferase 3	-1.40708	10.6812	10.9304	10.4377	10.9304	10.4377	2052	1321	1321	2052
14793	NM_013538	Cdca3	cell division cycle associated 3	-1.28223	6.28514	6.46703	6.10837	6.46703	6.10837	90	67	67	90
14794	NM_001306050,NM_001306051,NM_001306052,NM_001306053,NM_013539	Spsb2	splA/ryanodine receptor domain and SOCS box containing 2	-1.25102	7.90939	8.07259	7.74949	8.07259	7.74949	281	203	203	281
14797	NM_001276288,NM_010347,NR_074087	Aes	amino-terminal enhancer of split	-1.18452	11.4736	11.5964	11.3521	11.5964	11.3521	3219	2502	2502	3219
14802	NM_001113180,NM_001113181,NM_019691	Gria4	glutamate receptor, ionotropic, AMPA4 (alpha 4)	1.03128	5.02146	4.9993	5.04373	4.9993	5.04373	30	33	33	30
14803	NM_008166	Grid1	glutamate receptor, ionotropic, delta 1	1.74078	4.90579	4.5222	5.32193	4.5222	5.32193	21	39	39	21
14806	NM_001111268,NM_010349	Grik2	glutamate receptor, ionotropic, kainate 2 (beta 2)	8.62409	3.19636	2	5.10837	2	5.10837	3	34	34	3
14807	NM_001081097	Grik3	glutamate receptor, ionotropic, kainate 3	-1.20761	4.21885	4.35712	4.08496	4.35712	4.08496	19	17	17	19
14809	NM_008168	Grik5	glutamate receptor, ionotropic, kainate 5 (gamma 2)	1.19829	7.07565	6.94637	7.20734	6.94637	7.20734	129	139	139	129
14810	NM_001177656,NM_001177657,NM_008169	Grin1	glutamate receptor, ionotropic, NMDA1 (zeta 1)	-4	0	2	0	2	0	3	0	0	3
14814	NM_008172	Grin2d	glutamate receptor, ionotropic, NMDA2D (epsilon 4)	-1.60815	5.00313	5.35755	4.67215	5.35755	4.67215	40	25	25	40
14815	NM_008173	Nr3c1	nuclear receptor subfamily 3, group C, member 1	1.09084	13.0222	12.9597	13.0851	12.9597	13.0851	8247	8343	8343	8247
14823	NM_001311072,NM_008174	Grm8	glutamate receptor, metabotropic 8	-3.16228	2.26819	3.24593	1.58496	3.24593	1.58496	8	2	2	8
14824	NM_008175	Grn	granulin	-1.35116	12.6485	12.8675	12.4333	12.8675	12.4333	7733	5238	5238	7733
14825	NM_008176	Cxcl1	chemokine (C-X-C motif) ligand 1	-1.63711	6.20338	6.56914	5.85798	6.56914	5.85798	97	57	57	97
14827	NM_007952	Pdia3	protein disulfide isomerase associated 3	-1.19449	12.6428	12.7717	12.5153	12.7717	12.5153	7187	5560	5560	7187
14828	NM_001163434,NM_022310	Hspa5	heat shock protein 5	-1.24082	13.8245	13.981	13.6697	13.981	13.6697	16580	12357	12357	16580
14836	NM_010351	Gsc	goosecoid homeobox	-1.51465	7.07987	7.38569	6.78671	7.38569	6.78671	176	105	105	176
14841	NM_010353	Gsg2	germ cell-specific gene 2	-1.78885	5.5533	5.98864	5.1496	5.98864	5.1496	63	35	35	63
14852	NM_001130008,NM_146066	Gspt1	G1 to S phase transition 1	-1.01359	11.5102	11.5199	11.5004	11.5199	11.5004	3064	2771	2771	3064
14853	NM_008179	Gspt2	G1 to S phase transition 2	1.80454	6.64048	6.22831	7.07994	6.22831	7.07994	76	127	127	76
14854	NM_001291111,NM_008180	Gss	glutathione synthetase	1.08964	9.18115	9.11944	9.24329	9.11944	9.24329	586	572	572	586
14859	NM_001077353,NM_001288617,NM_010356	Gsta3	glutathione S-transferase, alpha 3	1.55923	10.0366	9.72128	10.3621	9.72128	10.3621	893	1257	1257	893
14860	NM_010357	Gsta4	glutathione S-transferase, alpha 4	1.41001	8.36674	8.12255	8.61826	8.12255	8.61826	291	372	372	291
14862	NM_010358	Gstm1	glutathione S-transferase, mu 1	1.53382	11.1033	10.799	11.4161	10.799	11.4161	1864	2611	2611	1864
14863	NM_008183	Gstm2	glutathione S-transferase, mu 2	1.32749	10.8812	10.6788	11.0875	10.6788	11.0875	1717	2084	2084	1717
14864	NM_010359	Gstm3	glutathione S-transferase, mu 3	-2	0	1	0	1	0	1	0	0	1
14865	NM_001160411,NM_026764	Gstm4	glutathione S-transferase, mu 4	1.52923	7.89805	7.59759	8.21039	7.59759	8.21039	204	282	282	204
14866	NM_010360	Gstm5	glutathione S-transferase, mu 5	1.25907	9.08285	8.91819	9.25055	8.91819	9.25055	510	576	576	510
14867	NM_008184	Gstm6	glutathione S-transferase, mu 6	2.47712	4.85637	4.24593	5.55459	4.24593	5.55459	17	46	46	17
14869	NM_181796	Gstp2	glutathione S-transferase, pi 2	1.07215	8.67378	8.62367	8.72418	8.62367	8.72418	415	400	400	415
14870	NM_013541	Gstp1	glutathione S-transferase, pi 1	-1.1235	10.5594	10.6437	10.4757	10.6437	10.4757	1673	1359	1359	1673
14871	NM_008185	Gstt1	glutathione S-transferase, theta 1	1.45775	10.4126	10.1442	10.688	10.1442	10.688	1187	1573	1573	1187
14872	NM_010361	Gstt2	glutathione S-transferase, theta 2	1.36114	9.9161	9.69619	10.141	9.69619	10.141	879	1074	1074	879
14873	NM_010362	Gsto1	glutathione S-transferase omega 1	1.03316	10.7642	10.7407	10.7877	10.7407	10.7877	1794	1685	1685	1794
14874	NM_001252555,NM_001252556,NM_010363	Gstz1	glutathione transferase zeta 1 (maleylacetoacetate isomerase)	1.0128	13.399	13.3898	13.4081	13.3898	13.4081	11360	10231	10231	11360
14884	NM_001291075,NM_008186	Gtf2h1	general transcription factor II H, polypeptide 1	1.11005	10.6651	10.59	10.7407	10.59	10.7407	1612	1630	1630	1612
14885	NM_010364	Gtf2h4	general transcription factor II H, polypeptide 4	-1.49571	7.86765	8.16343	7.58259	8.16343	7.58259	299	180	180	299
14886	NM_001080746,NM_001080747,NM_001080748,NM_001080749,NM_010365	Gtf2i	general transcription factor II I	1.05564	11.6938	11.6548	11.733	11.6548	11.733	3347	3285	3285	3347
14894	NM_008187	Cfap20	cilia and flagella associated protein 20	1.03146	8.47379	8.45147	8.49616	8.45147	8.49616	367	343	343	367
14897	NM_133975	Trip12	thyroid hormone receptor interactor 12	1.04599	13.5459	13.5135	13.5784	13.5135	13.5784	12273	11643	11643	12273
14904	NM_013818	Gtpbp1	GTP binding protein 1	1.22235	9.63726	9.49353	9.78318	9.49353	9.78318	762	832	832	762
14910	NR_027008,NR_027009,NR_027010	Gt(ROSA)26Sor	gene trap ROSA 26, Philippe Soriano	1.23204	8.21917	8.07003	8.37108	8.07003	8.37108	280	314	314	280
14911	NM_008188	Thumpd3	THUMP domain containing 3	1.05746	9.99487	9.95466	10.0353	9.95466	10.0353	1041	1000	1000	1041
14913	NM_008189	Guca1a	guanylate cyclase activator 1a (retina)	-1.76792	4.81941	5.24793	4.42587	5.24793	4.42587	37	21	21	37
14917	NM_001127318,NM_145067	Gucy2c	guanylate cyclase 2c	3	0	0	1.58496	0	1.58496	0	2	2	0
14918	NM_001130693	Gucy2d	guanylate cyclase 2d	3	0	0	1.58496	0	1.58496	0	2	2	0
14919	NM_008192	Gucy2e	guanylate cyclase 2e	-1.66667	1.91838	2.32193	1.58496	2.32193	1.58496	4	2	2	4
14923	NM_001159410,NM_008193	Guk1	guanylate kinase 1	1.08052	9.61661	9.56092	9.67264	9.56092	9.67264	798	769	769	798
14924	NM_001029850,NM_001083320,NM_001083321,NM_001286784,NM_001286785,NM_001286786,NM_001286788,NM_010367,NR_104594	Magi1	membrane associated guanylate kinase, WW and PDZ domain containing 1	1.66006	10.4196	10.0604	10.7916	10.0604	10.7916	1119	1691	1691	1119
14933	NM_001294138,NM_001294140,NM_001331046,NM_008194,NM_212444	Gk	glycerol kinase	-1.81103	9.15278	9.5912	8.73439	9.5912	8.73439	814	403	403	814
14934	NM_010369	Gypa	glycophorin A	2.5338	4.70809	4.08496	5.42626	4.08496	5.42626	15	42	42	15
14936	NM_030678	Gys1	glycogen synthase 1, muscle	1.19463	10.5154	10.3879	10.6444	10.3879	10.6444	1407	1529	1529	1407
14938	NM_010370	Gzma	granzyme A	-1.74995	5.63715	6.05524	5.24793	6.05524	5.24793	66	37	37	66
14939	NM_013542	Gzmb	granzyme B	-1.71718	4.17551	4.58371	3.80367	4.58371	3.80367	22	14	14	22
14942	NM_010373	Gzme	granzyme E	4	0	0	2	0	2	0	3	3	0
14945	NM_008196	Gzmk	granzyme K	-7.48331	0	2.90368	0	2.90368	0	6	0	0	6
14950	NM_001159551,NM_001159552,NM_001159553,NM_010376	H13	histocompatibility 13	-1.00227	11.0974	11.099	11.0957	11.099	11.0957	2289	2096	2096	2289
14955	NR_130973,NR_130974	H19	H19, imprinted maternally expressed transcript	-1.63843	6.79745	7.16293	6.45062	7.16293	6.45062	150	84	84	150
14957	NM_145713	Hist1h1d	histone cluster 1, H1d	-1.43797	9.24479	9.51052	8.98649	9.51052	8.98649	770	479	479	770
14958	NM_008197	H1f0	H1 histone family, member 0	1.27641	11.0746	10.8999	11.252	10.8999	11.252	2015	2328	2328	2015
14960	NM_010378	H2-Aa	histocompatibility 2, class II antigen A, alpha	-1.05684	13.4707	13.5106	13.4309	13.5106	13.4309	12258	10369	10369	12258
14961	NM_207105	H2-Ab1	histocompatibility 2, class II antigen A, beta 1	-1.07067	12.9798	13.0291	12.9306	13.0291	12.9306	8619	7555	7555	8619
14962	NM_001142706,NM_008198	Cfb	complement factor B	1.30581	14.06	13.8688	14.2538	13.8688	14.2538	15810	18571	18571	15810
14964	NM_010380	H2-D1	histocompatibility 2, D region locus 1	-1.17307	15.7554	15.871	15.6407	15.871	15.6407	61151	46863	46863	61151
14969	NM_010382	H2-Eb1	histocompatibility 2, class II antigen E beta	-1.07832	12.8695	12.9241	12.8153	12.9241	12.8153	8042	6983	6983	8042
14972	NM_001001892,NM_001347346	H2-K1	histocompatibility 2, K1, K region	-1.29441	15.4004	15.5877	15.2154	15.5877	15.2154	52819	37112	37112	52819
14976	NM_001185182,NM_010385	Pfdn6	prefoldin subunit 6	-1.04495	8.79276	8.82453	8.7611	8.82453	8.7611	477	410	410	477
14977	NM_001077709,NM_008202	Slc39a7	solute carrier family 39 (zinc transporter), member 7	-1.07197	11.4742	11.5245	11.4242	11.5245	11.4242	3073	2628	2628	3073
14979	NM_013543	H2-Ke6	H2-K region expressed gene 6	1.21171	9.48286	9.34535	9.6224	9.34535	9.6224	687	743	743	687
14980	NM_001267808	H2-L	histocompatibility 2, D region locus L	-1.03462	8.68604	8.71063	8.66153	8.71063	8.66153	440	383	383	440
14990	NM_001347387,NM_008204	H2-M2	histocompatibility 2, M region locus 2	-1.61835	3.02354	3.39068	2.69616	3.39068	2.69616	9	6	6	9
14991	NM_013819	H2-M3	histocompatibility 2, M region locus 3	-1.17903	8.51499	8.63461	8.39702	8.63461	8.39702	418	320	320	418
14997	NM_008205	H2-M9	histocompatibility 2, M region locus 9	1.69031	5.75853	5.39232	6.1496	5.39232	6.1496	41	69	69	41
14998	NM_010386	H2-DMa	histocompatibility 2, class II, locus DMa	-1.11436	9.03839	9.11684	8.96062	9.11684	8.96062	585	470	470	585
14999	NM_010387	H2-DMb1	histocompatibility 2, class II, locus Mb1	-1.95202	10.4332	10.9268	9.96184	10.9268	9.96184	2048	948	948	2048
15000	NM_010388	H2-DMb2	histocompatibility 2, class II, locus Mb2	1.02101	6.16458	6.1496	6.1796	6.1496	6.1796	71	70	70	71
15001	NM_008206	H2-Oa	histocompatibility 2, O region alpha locus	-1.92725	3.1339	3.6427	2.69616	3.6427	2.69616	11	6	6	11
15002	NM_010389	H2-Ob	histocompatibility 2, O region beta locus	-1.29904	5.78548	5.97728	5.59984	5.97728	5.59984	62	48	48	62
15006	NM_010390	H2-Q1	histocompatibility 2, Q region locus 1	-1.09548	9.13745	9.20347	9.0719	9.20347	9.0719	623	508	508	623
15007	NM_010391	H2-Q10	histocompatibility 2, Q region locus 10	-1.10605	10.6554	10.7283	10.5829	10.7283	10.5829	1780	1463	1463	1780
15015	NM_001143689	H2-Q4	histocompatibility 2, Q region locus 4	-1.14308	11.2627	11.3596	11.1667	11.3596	11.1667	2739	2189	2189	2739
15016	NR_051981	H2-Q5	histocompatibility 2, Q region locus 5	-1.40409	6.54356	6.79295	6.30332	6.79295	6.30332	115	76	76	115
15018	NM_001198560,NM_001198561,NM_010394	H2-Q7	histocompatibility 2, Q region locus 7	-1.361	7.63048	7.85605	7.41138	7.85605	7.41138	243	160	160	243
15019	NM_023124	H2-Q8	histocompatibility 2, Q region locus 8	-2.26779	3.44404	4.08496	2.90368	4.08496	2.90368	15	7	7	15
15024	NM_010395,NR_046286	H2-T10	histocompatibility 2, T region locus 10	-1.16443	7.69162	7.80222	7.58259	7.80222	7.58259	234	180	180	234
15039	NM_001347382,NM_010397	H2-T22	histocompatibility 2, T region locus 22	1.39954	9.65417	9.41474	9.89969	9.41474	9.89969	719	906	906	719
15040	NM_010398	H2-T23	histocompatibility 2, T region locus 23	-1.29095	11.3478	11.5335	11.165	11.5335	11.165	3086	2185	2185	3086
15042	NM_008207	H2-T24	histocompatibility 2, T region locus 24	-1.01343	8.28627	8.29589	8.27665	8.29589	8.27665	331	294	294	331
15043	NM_008208	H2-T3	histocompatibility 2, T region locus 3	3	0	0	1.58496	0	1.58496	0	2	2	0
15051	NM_010399	H2-T9	histocompatibility 2, T region locus 9	1.11943	12.3617	12.2806	12.4434	12.2806	12.4434	5232	5280	5280	5232
15064	NM_008209	Mr1	major histocompatibility complex, class I-related	1.08326	9.44764	9.39013	9.5055	9.39013	9.5055	708	686	686	708
15077	NM_178216,NM_178216_dup1	Hist2h3c1	histone cluster 2, H3c1	1	1	1	1	1	1	1	1	1	1
15078	NM_008210	H3f3a	H3 histone, family 3A	-1.06141	12.8223	12.8654	12.7794	12.8654	12.7794	7722	6823	6823	7722
15081	NM_008211	H3f3b	H3 histone, family 3B	-1.19794	12.3231	12.4541	12.1935	12.4541	12.1935	5909	4472	4472	5909
15107	NM_008212	Hadh	hydroxyacyl-Coenzyme A dehydrogenase	-1.03619	13.1386	13.1643	13.113	13.1643	13.113	9539	8504	8504	9539
15108	NM_016763	Hsd17b10	hydroxysteroid (17-beta) dehydrogenase 10	-1.00261	10.401	10.4029	10.3991	10.4029	10.3991	1421	1284	1284	1421
15109	NM_010401	Hal	histidine ammonia lyase	2.498	2.90828	2.32193	3.6427	2.32193	3.6427	4	12	12	4
15112	NM_010403	Hao1	hydroxyacid oxidase 1, liver	3.47183	3.69398	2.90368	4.69937	2.90368	4.69937	6	26	26	6
15114	NM_010404,NM_177981	Hap1	huntingtin-associated protein 1	1	3.5222	3.5222	3.5222	3.5222	3.5222	10	11	11	10
15115	NM_008214	Hars	histidyl-tRNA synthetase	-1.06602	10.5069	10.5532	10.4609	10.5532	10.4609	1570	1344	1344	1570
15116	NM_008215	Has1	hyaluronan synthase1	-1.85864	3.81167	4.28493	3.39068	4.28493	3.39068	18	10	10	18
15117	NM_008216	Has2	hyaluronan synthase 2	-1.53653	7.53985	7.85605	7.23638	7.85605	7.23638	243	142	142	243
15118	NM_001331048,NM_008217	Has3	hyaluronan synthase 3	1.48031	4.85842	4.58371	5.1496	4.58371	5.1496	22	35	35	22
15122	NM_008218,NM_008218_dup1	Hba-a1	hemoglobin alpha, adult chain 1	1.50083	5.19071	4.90609	5.49185	4.90609	5.49185	28	44	44	28
15129	NM_001278161	Hbb-b1	hemoglobin, beta adult major chain	1.77591	13.9545	13.5464	14.3749	13.5464	14.3749	12539	20029	20029	12539
15130	NM_016956	Hbb-b2	hemoglobin, beta adult minor chain	1.74448	12.4734	12.0784	12.8812	12.0784	12.8812	4550	7292	7292	4550
15139	NM_010406	Hc	hemolytic complement	2.14436	7.10546	6.57646	7.677	6.57646	7.677	98	192	192	98
15159	NM_001331049,NM_001331050,NM_008222	Hccs	holocytochrome c synthetase	-1.25175	9.11397	9.27738	8.95343	9.27738	8.95343	655	468	468	655
15160	NM_001331047,NM_008223	Serpind1	serine (or cysteine) peptidase inhibitor, clade D, member 1	3.3177	5.15006	4.35712	6.08731	4.35712	6.08731	19	66	66	19
15161	NM_008224	Hcfc1	host cell factor C1	1.00128	10.9747	10.9738	10.9756	10.9738	10.9756	2110	1919	1919	2110
15162	NM_001172117,NM_010407	Hck	hemopoietic cell kinase	-3.59616	7.50237	8.48219	6.63573	8.48219	6.63573	374	95	95	374
15163	NM_008225	Hcls1	hematopoietic cell specific Lyn substrate 1	-1.21556	9.41714	9.559	9.27738	9.559	9.27738	797	586	586	797
15165	NM_010408	Hcn1	hyperpolarization-activated, cyclic nucleotide-gated K+ 1	-1.28409	4.5154	4.69937	4.33862	4.69937	4.33862	24	20	20	24
15166	NM_008226	Hcn2	hyperpolarization-activated, cyclic nucleotide-gated K+ 2	-1.48192	4.61364	4.90609	4.33862	4.90609	4.33862	28	20	20	28
15168	NM_008227	Hcn3	hyperpolarization-activated, cyclic nucleotide-gated K+ 3	-3	0	1.58496	0	1.58496	0	2	0	0	2
15170	NM_001077705,NM_013545	Ptpn6	protein tyrosine phosphatase, non-receptor type 6	-2.47064	8.98672	9.66281	8.35793	9.66281	8.35793	859	311	311	859
15182	NM_008229	Hdac2	histone deacetylase 2	1.00188	10.5235	10.5221	10.5248	10.5221	10.5248	1537	1408	1408	1537
15183	NM_010411	Hdac3	histone deacetylase 3	1.01305	10.5923	10.5829	10.6016	10.5829	10.6016	1606	1483	1483	1606
15184	NM_001077696,NM_001284248,NM_001284249,NM_001284250,NM_010412	Hdac5	histone deacetylase 5	1.08833	10.9416	10.8807	11.0028	10.8807	11.0028	1985	1957	1957	1985
15185	NM_001130416,NM_010413	Hdac6	histone deacetylase 6	1.16779	9.14632	9.03511	9.25889	9.03511	9.25889	555	580	580	555
15186	NM_008230	Hdc	histidine decarboxylase	-1.27853	6.37415	6.55385	6.19937	6.55385	6.19937	96	71	71	96
15191	NM_001331051,NM_001331052,NM_008231	Hdgf	hepatoma-derived growth factor	-1.11053	11.2283	11.3042	11.1529	11.3042	11.1529	2638	2172	2172	2638
15193	NM_001304784,NM_001304785,NM_001331053,NM_008233	Hdgfl2	HDGF like 2	-1.30449	8.45687	8.65078	8.2673	8.65078	8.2673	423	292	292	423
15194	NM_010414	Htt	huntingtin	-1.04177	11.9245	11.954	11.895	11.954	11.895	4147	3637	3637	4147
15199	NM_013546	Hebp1	heme binding protein 1	-1.02623	11.6191	11.6378	11.6005	11.6378	11.6005	3311	2986	2986	3311
15200	NM_010415	Hbegf	heparin-binding EGF-like growth factor	-1.50648	6.82004	7.12203	6.53085	7.12203	6.53085	146	89	89	146
15201	NM_008234	Hells	helicase, lymphoid specific	-1.23107	6.71742	6.86905	6.56914	6.86905	6.56914	121	91	91	121
15203	NM_001159627,NM_001159628,NM_010417,NM_181273	Heph	hephaestin	1.31523	12.6487	12.4526	12.8479	12.4526	12.8479	5903	7117	7117	5903
15204	NM_010418	Herc2	HECT and RLD domain containing E3 ubiquitin protein ligase 2	1.14429	13.0555	12.9587	13.1531	12.9587	13.1531	8240	8720	8720	8240
15205	NM_008235	Hes1	hairy and enhancer of split 1 (Drosophila)	-1.01508	7.96634	7.97714	7.95556	7.97714	7.95556	263	236	236	263
15206	NM_001301805,NM_008236	Hes2	hairy and enhancer of split 2 (Drosophila)	7.48331	0	0	2.90368	0	2.90368	0	7	7	0
15209	NM_010420	Hesx1	homeobox gene expressed in ES cells	-1.06274	4.04083	4.08496	3.99718	4.08496	3.99718	15	16	16	15
15211	NM_010421	Hexa	hexosaminidase A	-1.68201	12.3312	12.712	11.9618	12.712	11.9618	6958	3808	3808	6958
15212	NM_010422	Hexb	hexosaminidase B	-1.20167	10.6987	10.832	10.567	10.832	10.567	1911	1450	1450	1911
15213	NM_010423	Hey1	hairy/enhancer-of-split related with YRPW motif 1	-1.02587	6.85649	6.87493	6.83809	6.87493	6.83809	122	109	109	122
15214	NM_013904	Hey2	hairy/enhancer-of-split related with YRPW motif 2	-1.02381	5.40926	5.42626	5.39232	5.42626	5.39232	42	41	41	42
15216	NM_001347493,NM_010424	Hfe	hemochromatosis	1.09703	12.3097	12.243	12.3766	12.243	12.3766	5071	5068	5068	5071
15220	NM_008239	Foxq1	forkhead box Q1	5	0	0	2.32193	0	2.32193	0	4	4	0
15221	NM_010425	Foxd3	forkhead box D3	5	0	0	2.32193	0	2.32193	0	4	4	0
15227	NM_010426	Foxf1	forkhead box F1	-1.46385	2.9583	3.24593	2.69616	3.24593	2.69616	8	6	6	8
15233	NM_013547,NR_027778	Hgd	homogentisate 1, 2-dioxygenase	6.17213	3.78798	2.69616	5.32193	2.69616	5.32193	5	39	39	5
15234	NM_001289458,NM_001289459,NM_001289460,NM_001289461,NM_010427	Hgf	hepatocyte growth factor	-1.36488	8.49341	8.72076	8.27198	8.72076	8.27198	444	293	293	444
15235	NM_008243	Mst1	macrophage stimulating 1 (hepatocyte growth factor-like)	1.33144	3.59124	3.39068	3.80367	3.39068	3.80367	9	14	14	9
15239	NM_001159328,NM_008244	Hgs	HGF-regulated tyrosine kinase substrate	1.20335	9.7795	9.64689	9.91394	9.64689	9.91394	848	915	915	848
15242	NM_008245	Hhex	hematopoietically expressed homeobox	-1.29803	6.51567	6.70655	6.33022	6.70655	6.33022	107	77	77	107
15245	NM_020259	Hhip	Hedgehog-interacting protein	2.11438	4.67673	4.1677	5.24793	4.1677	5.24793	16	37	37	16
15247	NM_008246	Mfsd14a	major facilitator superfamily domain containing 14A	-1.19139	10.5166	10.6437	10.3911	10.6437	10.3911	1673	1277	1277	1673
15248	NM_001098203,NM_010430	Hic1	hypermethylated in cancer 1	-1.13288	8.98541	9.07585	8.89586	9.07585	8.89586	570	451	451	570
15251	NM_001313919,NM_001313920,NM_010431	Hif1a	hypoxia inducible factor 1, alpha subunit	-1.10063	12.0157	12.0851	11.9467	12.0851	11.9467	4573	3773	3773	4573
15254	NM_008248	Hint1	histidine triad nucleotide binding protein 1	-1.22727	10.8665	11.0153	10.7198	11.0153	10.7198	2167	1605	1605	2167
15257	NM_001301304,NM_001301306,NM_010432,NR_125731	Hipk1	homeodomain interacting protein kinase 1	1.05977	12.7552	12.7134	12.7971	12.7134	12.7971	6967	6908	6908	6967
15258	NM_001136065,NM_001294143,NM_001294144,NM_010433	Hipk2	homeodomain interacting protein kinase 2	1.29246	11.2153	11.0318	11.4019	11.0318	11.4019	2195	2589	2589	2195
15259	NM_001145824,NM_010434	Hipk3	homeodomain interacting protein kinase 3	1.02915	14.5788	14.5581	14.5996	14.5581	14.5996	24713	24443	24443	24713
15260	NM_010435	Hira	histone cell cycle regulator	1.19338	9.22917	9.10252	9.35758	9.10252	9.35758	579	620	620	579
15267	NM_013549,NM_013549_dup1	Hist2h2aa1	histone cluster 2, H2aa1	-1.24654	11.6917	11.8518	11.5339	11.8518	11.5339	3857	2847	2847	3857
15270	NM_010436	H2afx	H2A histone family, member X	-1.47593	8.10048	8.38616	7.82453	8.38616	7.82453	351	214	214	351
15273	NM_010437	Hivep2	human immunodeficiency virus type I enhancer binding protein 2	-1.0405	11.2027	11.2314	11.1741	11.2314	11.1741	2521	2198	2198	2521
15275	NM_001146100,NM_010438	Hk1	hexokinase 1	1.02397	10.0936	10.0765	10.1107	10.0765	10.1107	1131	1052	1052	1131
15277	NM_013820	Hk2	hexokinase 2	-1.10043	11.6413	11.7105	11.5724	11.7105	11.5724	3475	2934	2934	3475
15278	NM_001331054,NM_001331055,NM_008249	Tfb2m	transcription factor B2, mitochondrial	1.11436	9.91502	9.83722	9.99343	9.83722	9.99343	963	971	971	963
15284	NM_008250	Hlx	H2.0-like homeobox	-1.31784	6.46232	6.66448	6.2663	6.66448	6.2663	104	74	74	104
15288	NM_001110251,NM_013551	Hmbs	hydroxymethylbilane synthase	-1.3585	9.34683	9.57045	9.12843	9.57045	9.12843	803	529	529	803
15289	NM_001313894,NM_010439	Hmgb1	high mobility group box 1	-1.00807	11.4167	11.4225	11.4109	11.4225	11.4109	2867	2605	2605	2867
15312	NM_008251	Hmgn1	high mobility group nucleosomal binding domain 1	-1.24078	11.2704	11.4271	11.1158	11.4271	11.1158	2877	2120	2120	2877
15331	NM_016957	Hmgn2	high mobility group nucleosomal binding domain 2	1.04168	10.2188	10.1893	10.2483	10.1893	10.2483	1225	1162	1162	1225
15353	NM_001163165,NM_001163166,NM_010440	Hmg20b	high mobility group 20B	-1.37859	8.9848	9.21938	8.75619	9.21938	8.75619	629	409	409	629
15354	NM_001293623,NM_001293624,NM_001293625,NM_008253	Hmgb3	high mobility group box 3	-1.05278	8.60106	8.63824	8.56404	8.63824	8.56404	419	358	358	419
15356	NM_008254	Hmgcl	3-hydroxy-3-methylglutaryl-Coenzyme A lyase	1.14066	10.0872	9.99269	10.1826	9.99269	10.1826	1068	1106	1106	1068
15357	NM_008255	Hmgcr	3-hydroxy-3-methylglutaryl-Coenzyme A reductase	-1.34219	9.13398	9.34874	8.92415	9.34874	8.92415	688	459	459	688
15360	NM_008256	Hmgcs2	3-hydroxy-3-methylglutaryl-Coenzyme A synthase 2	1.63413	11.8922	11.5432	12.2517	11.5432	12.2517	3098	4657	4657	3098
15361	NM_001025427,NM_001039356,NM_001166535,NM_001166536,NM_001166537,NM_001166539,NM_001166540,NM_001166541,NM_001166542,NM_001166543,NM_001166544,NM_001166545,NM_001166546,NM_016660	Hmga1	high mobility group AT-hook 1	-1.69236	6.88423	7.2742	6.51516	7.2742	6.51516	162	88	88	162
15364	NM_001347170,NM_010441	Hmga2	high mobility group AT-hook 2	-8.24621	3.17608	5.04373	2	5.04373	2	31	3	3	31
15365	NR_037996	Hmga2-ps1	high mobility group AT-hook 2, pseudogene 1	1.19014	7.80861	7.68405	7.93518	7.68405	7.93518	217	233	233	217
15366	NM_013552	Hmmr	hyaluronan mediated motility receptor (RHAMM)	-1.47272	6.5207	6.80592	6.24743	6.80592	6.24743	116	73	73	116
15368	NM_010442	Hmox1	heme oxygenase 1	-2.09512	10.8175	11.3642	10.2971	11.3642	10.2971	2751	1201	1201	2751
15369	NM_001136066,NM_010443	Hmox2	heme oxygenase 2	-1.20931	10.1993	10.3373	10.0631	10.3373	10.0631	1352	1019	1019	1352
15370	NM_010444	Nr4a1	nuclear receptor subfamily 4, group A, member 1	-1.67019	7.07353	7.45321	6.7132	7.45321	6.7132	184	100	100	184
15374	NM_008258	Hn1	hematological and neurological expressed sequence 1	-1.27138	10.651	10.8256	10.4792	10.8256	10.4792	1904	1362	1362	1904
15377	NM_008260	Foxa3	forkhead box A3	10.4881	0	0	3.39068	0	3.39068	0	10	10	0
15378	NM_001312906,NM_001312907,NM_008261	Hnf4a	hepatic nuclear factor 4, alpha	7.16705	4.4451	3.24593	6.08731	3.24593	6.08731	8	66	66	8
15379	NM_008262	Onecut1	one cut domain, family member 1	5	0	0	2.32193	0	2.32193	0	4	4	0
15381	NM_001170981,NM_001170982,NM_001170983,NM_001170984,NM_016884	Hnrnpc	heterogeneous nuclear ribonucleoprotein C	-1.13155	11.5325	11.622	11.4437	11.622	11.4437	3277	2661	2661	3277
15382	NM_001039129,NM_010447,NR_104427	Hnrnpa1	heterogeneous nuclear ribonucleoprotein A1	7.45197	8.72363	7.39431	10.2919	7.39431	10.2919	177	1196	1196	177
15384	NM_001048061,NM_010448	Hnrnpab	heterogeneous nuclear ribonucleoprotein A/B	-1.21737	11.6832	11.826	11.5422	11.826	11.5422	3784	2870	2870	3784
15387	NM_001301340,NM_001301341,NM_001301343,NM_001301344,NM_001301345,NM_025279	Hnrnpk	heterogeneous nuclear ribonucleoprotein K	-1.08755	13.4558	13.5165	13.3954	13.5165	13.3954	12315	10155	10155	12315
15388	NM_177301	Hnrnpl	heterogeneous nuclear ribonucleoprotein L	1.18975	11.5996	11.4749	11.7256	11.4749	11.7256	2970	3264	3264	2970
15394	NM_001311118,NM_010449	Hoxa1	homeobox A1	-1.13158	5.33635	5.42626	5.24793	5.42626	5.24793	42	37	37	42
15395	NM_001122950,NM_008263	Hoxa10	homeobox A10	1.27601	8.28611	8.11215	8.4638	8.11215	8.4638	289	335	335	289
15399	NM_010451	Hoxa2	homeobox A2	1.0274	4.26538	4.24593	4.28493	4.24593	4.28493	17	19	19	17
15400	NM_010452	Hoxa3	homeobox A3	1.65507	5.04976	4.69937	5.42626	4.69937	5.42626	24	42	42	24
15401	NM_008265	Hoxa4	homeobox A4	1	4.80643	4.80643	4.80643	4.80643	4.80643	26	28	28	26
15402	NM_010453	Hoxa5	homeobox A5	1.24035	5.85375	5.70044	6.01118	5.70044	6.01118	51	63	63	51
15403	NM_010454	Hoxa6	homeobox A6	1.61264	4.49922	4.1677	4.85712	4.1677	4.85712	16	29	29	16
15404	NM_010455	Hoxa7	homeobox A7	1.3266	6.48559	6.28493	6.69266	6.28493	6.69266	79	99	99	79
15405	NM_001277238,NM_010456	Hoxa9	homeobox A9	1.40664	8.27989	8.03742	8.52967	8.03742	8.52967	274	351	351	274
15410	NM_001079869,NM_010458	Hoxb3	homeobox B3	1.61887	5.72928	5.39232	6.08731	5.39232	6.08731	41	66	66	41
15412	NM_010459	Hoxb4	homeobox B4	1.00623	6.37858	6.3741	6.38306	6.3741	6.38306	85	80	80	85
15413	NM_008268	Hoxb5	homeobox B5	-1.43151	4.92412	5.18969	4.67215	5.18969	4.67215	35	25	25	35
15414	NM_008269	Hoxb6	homeobox B6	1.50699	5.47754	5.18969	5.78136	5.18969	5.78136	35	54	54	35
15415	NM_010460	Hoxb7	homeobox B7	-1.13378	6.07854	6.16979	5.98864	6.16979	5.98864	72	62	62	72
15416	NM_010461	Hoxb8	homeobox B8	1.92725	3.1339	2.69616	3.6427	2.69616	3.6427	5	12	12	5
15417	NM_008270	Hoxb9	homeobox B9	-1.28702	3.98152	4.1677	3.80367	4.1677	3.80367	16	14	14	16
15423	NM_013553	Hoxc4	homeobox C4	-1.16152	6.19437	6.30332	6.08731	6.30332	6.08731	80	66	66	80
15424	NM_175730	Hoxc5	homeobox C5	1.10227	8.08519	8.01526	8.15573	8.01526	8.15573	270	271	271	270
15425	NM_010465	Hoxc6	homeobox C6	1.31945	7.78751	7.59011	7.99005	7.59011	7.99005	203	242	242	203
15426	NM_010466	Hoxc8	homeobox C8	1.48398	9.4668	9.18635	9.75581	9.18635	9.75581	615	815	815	615
15427	NM_008272	Hoxc9	homeobox C9	-1.18024	7.23018	7.35071	7.11162	7.35071	7.11162	172	130	130	172
15430	NM_013554	Hoxd10	homeobox D10	-1.55839	4.7351	5.06593	4.42587	5.06593	4.42587	32	21	21	32
15434	NM_010468	Hoxd3	homeobox D3	2.64171	5.38298	4.72766	6.12914	4.72766	6.12914	25	68	68	25
15436	NM_010469	Hoxd4	homeobox D4	1.5085	7.82801	7.53707	8.13018	7.53707	8.13018	195	266	266	195
15437	NM_001290730,NM_001290731,NM_008276	Hoxd8	homeobox D8	1.39961	8.99877	8.75952	9.24454	8.75952	9.24454	456	573	573	456
15438	NM_013555	Hoxd9	homeobox D9	1.24734	6.21262	6.05524	6.3741	6.05524	6.3741	66	79	79	66
15439	NM_001329965,NM_017370	Hp	haptoglobin	-2.57213	16.8654	17.5606	16.1976	17.5606	16.1976	185977	72539	72539	185977
15441	NM_001122896,NM_001122897,NM_001285478,NM_001285479,NM_001285480,NM_001285481,NM_010470	Hp1bp3	heterochromatin protein 1, binding protein 3	1.01495	11.7674	11.7567	11.7781	11.7567	11.7781	3597	3371	3371	3597
15442	NM_152803	Hpse	heparanase	-1.49631	8.50331	8.79898	8.21757	8.79898	8.21757	468	283	283	468
15444	NM_001130419,NM_001286081,NM_001286083,NM_010471	Hpca	hippocalcin	1	2	2	2	2	2	3	3	3	3
15445	NM_008277	Hpd	4-hydroxyphenylpyruvic acid dioxygenase	16.5831	4.86697	3.24593	7.29757	3.24593	7.29757	8	149	149	8
15446	NM_008278	Hpgd	hydroxyprostaglandin dehydrogenase 15 (NAD)	-1.23778	12.2268	12.3816	12.0739	12.3816	12.0739	5586	4093	4093	5586
15450	NM_001324472,NM_001324473,NM_008280	Lipc	lipase, hepatic	2.62202	2.6041	2	3.39068	2	3.39068	3	10	10	3
15451	NM_001110252,NM_001276269,NM_008281	Hpn	hepsin	2.53386	5.53628	4.90609	6.24743	4.90609	6.24743	28	73	73	28
15452	NM_013556	Hprt	hypoxanthine guanine phosphoribosyl transferase	-1.08446	11.9788	12.0375	11.9205	12.0375	11.9205	4417	3712	3712	4417
15458	NM_017371	Hpx	hemopexin	3.25811	7.94912	7.14263	8.84667	7.14263	8.84667	148	436	436	148
15460	NM_021877	Hr	hairless	1.02407	11.6852	11.668	11.7023	11.668	11.7023	3388	3208	3208	3388
15461	NM_001130443,NM_001130444,NM_008284	Hras	Harvey rat sarcoma virus oncogene	-1.27197	9.41044	9.58557	9.23851	9.58557	9.23851	811	570	570	811
15463	NM_001310713,NM_001347077,NM_010472	Agfg1	ArfGAP with FG repeats 1	-1.17924	11.4491	11.5686	11.3308	11.5686	11.3308	3150	2470	2470	3150
15464	NM_010473	Hrc	histidine rich calcium binding protein	1.75755	7.91404	7.5177	8.33126	7.5177	8.33126	192	305	305	192
15465	NM_001252642,NM_001252643,NM_001317124,NM_001317125,NM_001317126,NM_008285	Hrh1	histamine receptor H1	-1.19831	7.16588	7.29757	7.03657	7.29757	7.03657	164	123	123	164
15466	NM_001010973,NM_008286	Hrh2	histamine receptor H2	1.10714	5.88032	5.80735	5.9542	5.80735	5.9542	55	61	61	55
15467	NM_013557	Eif2ak1	eukaryotic translation initiation factor 2 alpha kinase 1	1.02745	9.47598	9.45646	9.49553	9.45646	9.49553	739	681	681	739
15468	NM_001077638,NM_001302965,NM_133182,NR_126571	Prmt2	protein arginine N-methyltransferase 2	-1.09712	8.61732	8.68444	8.55072	8.68444	8.55072	433	355	355	433
15469	NM_001252476,NM_001252477,NM_019830,NR_045521	Prmt1	protein arginine N-methyltransferase 1	1.01219	8.53057	8.52183	8.53932	8.52183	8.53932	385	353	353	385
15473	NM_008287	Rida	reactive intermediate imine deaminase A homolog	1.1394	9.40985	9.31618	9.50445	9.31618	9.50445	674	685	685	674
15476	NM_010474	Hs3st1	heparan sulfate (glucosamine) 3-O-sulfotransferase 1	1.17995	6.34655	6.22831	6.46703	6.22831	6.46703	76	85	85	76
15478	NM_178870	Hs3st3a1	heparan sulfate (glucosamine) 3-O-sulfotransferase 3A1	1.58471	4.90459	4.58371	5.24793	4.58371	5.24793	22	37	37	22
15481	NM_031165	Hspa8	heat shock protein 8	-1.07222	14.8587	14.9091	14.8085	14.9091	14.8085	31848	27855	27855	31848
15482	NM_013558	Hspa1l	heat shock protein 1-like	1.04119	5.21873	5.18969	5.24793	5.18969	5.24793	35	37	37	35
15483	NM_001044751,NM_008288	Hsd11b1	hydroxysteroid 11-beta dehydrogenase 1	1.71033	11.7724	11.3916	12.1659	11.3916	12.1659	2810	4390	4390	2810
15484	NM_008289	Hsd11b2	hydroxysteroid 11-beta dehydrogenase 2	5	0	0	2.32193	0	2.32193	0	4	4	0
15485	NM_010475	Hsd17b1	hydroxysteroid (17-beta) dehydrogenase 1	3	0	0	1.58496	0	1.58496	0	2	2	0
15486	NM_008290	Hsd17b2	hydroxysteroid (17-beta) dehydrogenase 2	1.09545	2.38678	2.32193	2.45345	2.32193	2.45345	4	5	5	4
15488	NM_008292	Hsd17b4	hydroxysteroid (17-beta) dehydrogenase 4	-1.0132	13.7971	13.8066	13.7877	13.8066	13.7877	15246	13350	13350	15246
15490	NM_010476	Hsd17b7	hydroxysteroid (17-beta) dehydrogenase 7	-1.06554	8.7563	8.80222	8.71063	8.80222	8.71063	469	397	397	469
15493	NM_153193	Hsd3b2	hydroxy-delta-5-steroid dehydrogenase, 3 beta- and steroid delta-isomerase 2	5	0	0	2.32193	0	2.32193	0	4	4	0
15494	NM_001012306,NM_001161742,NM_001161743,NM_001161744,NM_001161745	Hsd3b3	hydroxy-delta-5-steroid dehydrogenase, 3 beta- and steroid delta-isomerase 3	3.89872	3.15425	2.32193	4.28493	2.32193	4.28493	4	19	19	4
15496	NM_008295	Hsd3b5	hydroxy-delta-5-steroid dehydrogenase, 3 beta- and steroid delta-isomerase 5	16.9706	0	0	4.08496	0	4.08496	0	17	17	0
15499	NM_001331152,NM_001331153,NM_001331154,NM_001331214,NM_008296,NR_138588,NR_138589	Hsf1	heat shock factor 1	1.2665	8.41837	8.24967	8.59052	8.24967	8.59052	319	365	365	319
15500	NM_008297	Hsf2	heat shock factor 2	-1.07388	8.97542	9.02698	8.92415	9.02698	8.92415	551	459	459	551
15502	NM_001164671,NM_001164672,NM_008298	Dnaja1	DnaJ heat shock protein family (Hsp40) member A1	-1.24567	11.4882	11.6477	11.3308	11.6477	11.3308	3335	2470	2470	3335
15504	NM_008299	Dnajb3	DnaJ heat shock protein family (Hsp40) member B3	-1.08711	4.58205	4.6427	4.5222	4.6427	4.5222	23	23	23	23
15505	NM_001347534,NM_013559	Hsph1	heat shock 105kDa/110kDa protein 1	-1.15441	10.0305	10.1346	9.92743	10.1346	9.92743	1180	925	925	1180
15507	NM_013560	Hspb1	heat shock protein 1	-1.35279	10.5734	10.7937	10.3577	10.7937	10.3577	1859	1253	1253	1859
15510	NM_010477	Hspd1	heat shock protein 1 (chaperonin)	-1.19192	12.9	13.0273	12.774	13.0273	12.774	8611	6809	6809	8611
15511	NM_010478	Hspa1b	heat shock protein 1B	-2.0211	8.10021	8.62367	7.60852	8.62367	7.60852	415	183	183	415
15512	NM_001002012,NM_008301	Hspa2	heat shock protein 2	-1.02215	7.8214	7.83722	7.80561	7.83722	7.80561	240	212	212	240
15516	NM_008302	Hsp90ab1	heat shock protein 90 alpha (cytosolic), class B member 1	1.01381	13.3126	13.3027	13.3225	13.3027	13.3225	10607	9723	9723	10607
15519	NM_010480	Hsp90aa1	heat shock protein 90, alpha (cytosolic), class A member 1	-1.12964	12.9877	13.076	12.9001	13.076	12.9001	8966	7411	7411	8966
15525	NM_008300	Hspa4	heat shock protein 4	-1.12306	12.078	12.1621	11.9946	12.1621	11.9946	4791	3878	3878	4791
15526	NM_010481	Hspa9	heat shock protein 9	-1.08617	13.4482	13.5079	13.3887	13.5079	13.3887	12218	10137	10137	12218
15528	NM_008303	Hspe1	heat shock protein 1 (chaperonin 10)	-1.51891	10.658	10.9638	10.3608	10.9638	10.3608	2099	1256	1256	2099
15529	NM_008304	Sdc2	syndecan 2	-1.06204	10.4731	10.5166	10.4298	10.5166	10.4298	1533	1313	1313	1533
15530	NM_008305	Hspg2	perlecan (heparan sulfate proteoglycan 2)	1.20335	15.5523	15.4193	15.6864	15.4193	15.6864	46916	48480	48480	46916
15531	NM_001348100,NM_001348101,NM_001348102,NM_001348103,NM_001348146,NM_008306	Ndst1	N-deacetylase/N-sulfotransferase (heparan glucosaminyl) 1	1.10963	11.3247	11.25	11.4	11.25	11.4	2549	2586	2586	2549
15547	NM_001080999,NM_001081000,NM_001195205	Trmt2a	TRM2 tRNA methyltransferase 2A	-1.04944	9.58617	9.62105	9.55143	9.62105	9.55143	833	709	709	833
15551	NM_010482	Htr1b	5-hydroxytryptamine (serotonin) receptor 1B	-1.73205	2.822	3.24593	2.45345	3.24593	2.45345	8	5	5	8
15558	NM_172812	Htr2a	5-hydroxytryptamine (serotonin) receptor 2A	-2.08013	4.13744	4.69937	3.6427	4.69937	3.6427	24	12	12	24
15559	NM_008311	Htr2b	5-hydroxytryptamine (serotonin) receptor 2B	-47.4974	0	5.56978	0	5.56978	0	46	0	0	46
15566	NM_001347442,NM_008315	Htr7	5-hydroxytryptamine (serotonin) receptor 7	-1.20558	4.59082	4.72766	4.45794	4.72766	4.45794	25	22	22	25
15567	NM_010484	Slc6a4	solute carrier family 6 (neurotransmitter transporter, serotonin), member 4	-1.91107	4.90292	5.39232	4.45794	5.39232	4.45794	41	22	22	41
15568	NM_010485	Elavl1	ELAV (embryonic lethal, abnormal vision)-like 1 (Hu antigen R)	-1.04357	10.5689	10.5997	10.5382	10.5997	10.5382	1625	1421	1421	1625
15569	NM_001177883,NM_001347149,NM_010486,NM_207685,NM_207686	Elavl2	ELAV (embryonic lethal, abnormal vision, Drosophila)-like 2 (Hu antigen B)	1.86052	4.22786	3.80367	4.69937	3.80367	4.69937	12	26	26	12
15571	NM_010487	Elavl3	ELAV (embryonic lethal, abnormal vision, Drosophila)-like 3 (Hu antigen C)	4.14039	3.79252	2.90368	4.95345	2.90368	4.95345	6	31	31	6
15574	NM_001303532,NM_001303610,NM_008316,NR_130178	Hus1	HUS1 checkpoint clamp component	1.16703	8.16447	8.05381	8.27665	8.05381	8.27665	277	294	294	277
15586	NM_001331161,NM_008317	Hyal1	hyaluronoglucosaminidase 1	1.29345	8.9563	8.77262	9.14384	8.77262	9.14384	461	535	535	461
15587	NM_010489	Hyal2	hyaluronoglucosaminidase 2	1.01668	9.50451	9.49258	9.51645	9.49258	9.51645	761	692	692	761
15893	NM_001252266,NM_010492	Ica1	islet cell autoantigen 1	1.13858	7.49591	7.40287	7.59011	7.40287	7.59011	178	181	181	178
15894	NM_010493	Icam1	intercellular adhesion molecule 1	-1.2338	9.26194	9.41474	9.11162	9.41474	9.11162	719	523	523	719
15896	NM_010494	Icam2	intercellular adhesion molecule 2	1.15465	8.7011	8.59799	8.80545	8.59799	8.80545	407	424	424	407
15898	NM_008319	Icam5	intercellular adhesion molecule 5, telencephalin	-12.49	0	3.6427	0	3.6427	0	11	0	0	11
15900	NM_001301811,NM_008320	Irf8	interferon regulatory factor 8	-2.03173	9.38417	9.90944	8.88673	9.90944	8.88673	1012	448	448	1012
15901	NM_010495	Id1	inhibitor of DNA binding 1	1.23744	9.16001	9.00762	9.31498	9.00762	9.31498	543	600	600	543
15902	NM_010496	Id2	inhibitor of DNA binding 2	-1.34898	8.30702	8.52576	8.09389	8.52576	8.09389	386	260	260	386
15903	NM_008321	Id3	inhibitor of DNA binding 3	-1.32061	10.4854	10.688	10.2868	10.688	10.2868	1728	1192	1192	1728
15904	NM_031166	Id4	inhibitor of DNA binding 4	1.30435	5.71201	5.52356	5.90689	5.52356	5.90689	45	59	59	45
15925	NM_031156	Ide	insulin degrading enzyme	-1.04545	11.0077	11.0398	10.9756	11.0398	10.9756	2204	1919	1919	2204
15926	NM_001111320,NM_010497	Idh1	isocitrate dehydrogenase 1 (NADP+), soluble	-1.48373	13.4445	13.7321	13.1629	13.7321	13.1629	14473	8824	8824	14473
15929	NM_008323	Idh3g	isocitrate dehydrogenase 3 (NAD+), gamma	-1.07253	11.6436	11.6942	11.5932	11.6942	11.5932	3438	2970	2970	3438
15931	NM_010498	Ids	iduronate 2-sulfatase	1.17513	10.7034	10.5877	10.8205	10.5877	10.8205	1610	1722	1722	1610
15932	NM_008325,NM_172997	Idua	iduronidase, alpha-L-	1.33755	8.77133	8.56404	8.98364	8.56404	8.98364	398	478	478	398
15936	NM_010499	Ier2	immediate early response 2	-1.45028	8.43475	8.70718	8.17085	8.70718	8.17085	439	274	274	439
15937	NM_133662	Ier3	immediate early response 3	1.3566	6.34532	6.12914	6.56914	6.12914	6.56914	70	91	91	70
15939	NM_010500	Ier5	immediate early response 5	-1.30798	9.51015	9.70579	9.31845	9.70579	9.31845	884	602	602	884
15944	NM_008326	Irgm1	immunity-related GTPase family M member 1	-1.02166	9.35412	9.36958	9.33867	9.36958	9.33867	698	611	611	698
15945	NM_021274	Cxcl10	chemokine (C-X-C motif) ligand 10	1.02986	5.08711	5.06593	5.10837	5.06593	5.10837	32	34	34	32
15950	NM_001302649,NM_001302650,NM_001302651	Ifi203	interferon activated gene 203	1.00809	10.2787	10.2729	10.2845	10.2729	10.2845	1294	1191	1191	1294
15951	NM_008329	Ifi204	interferon activated gene 204	-1.65796	10.6632	11.0342	10.3048	11.0342	10.3048	2199	1206	1206	2199
15953	NM_001271676,NM_001271677,NM_008330	Ifi47	interferon gamma inducible protein 47	-1.06021	8.58139	8.62367	8.53932	8.62367	8.53932	415	353	353	415
15957	NM_008331	Ifit1	interferon-induced protein with tetratricopeptide repeats 1	1.00756	8.39159	8.38616	8.39702	8.38616	8.39702	351	320	320	351
15958	NM_008332	Ifit2	interferon-induced protein with tetratricopeptide repeats 2	1.35598	10.0377	9.82041	10.2597	9.82041	10.2597	954	1171	1171	954
15959	NM_010501	Ifit3	interferon-induced protein with tetratricopeptide repeats 3	1.01206	9.82661	9.81797	9.83527	9.81797	9.83527	953	866	866	953
15975	NM_010508	Ifnar1	interferon (alpha and beta) receptor 1	-1.08035	11.2197	11.2756	11.1641	11.2756	11.1641	2589	2184	2184	2589
15976	NM_001110498,NM_001347258,NM_010509	Ifnar2	interferon (alpha and beta) receptor 2	-1.16392	11.3576	11.4676	11.2486	11.4676	11.2486	2953	2322	2322	2953
15978	NM_008337	Ifng	interferon gamma	-1.36626	2.66908	2.90368	2.45345	2.90368	2.45345	6	5	5	6
15979	NM_010511	Ifngr1	interferon gamma receptor 1	1.02361	13.0884	13.0716	13.1053	13.0716	13.1053	8928	8480	8480	8928
15980	NM_008338	Ifngr2	interferon gamma receptor 2	-1.26952	10.1969	10.3705	10.0262	10.3705	10.0262	1385	993	993	1385
15982	NM_013562	Ifrd1	interferon-related developmental regulator 1	-1.05135	11.4757	11.5118	11.4396	11.5118	11.4396	3044	2652	2652	3044
15983	NM_025903	Ifrd2	interferon-related developmental regulator 2	-1.00762	8.62914	8.63461	8.62367	8.63461	8.62367	418	373	373	418
15985	NM_001313939,NM_008339	Cd79b	CD79B antigen	1.07949	5.51433	5.45943	5.56978	5.45943	5.56978	43	47	47	43
16000	NM_001111274,NM_001111275,NM_001111276,NM_001314010,NM_010512	Igf1	insulin-like growth factor 1	1.23137	12.3636	12.2144	12.5147	12.2144	12.5147	4967	5559	5559	4967
16001	NM_010513	Igf1r	insulin-like growth factor I receptor	1.42706	10.0091	9.75581	10.2689	9.75581	10.2689	915	1179	1179	915
16002	NM_001122736,NM_001122737,NM_001315488,NM_001315489,NM_010514	Igf2	insulin-like growth factor 2	2.56446	5.7477	5.10837	6.46703	5.10837	6.46703	33	85	85	33
16004	NM_010515	Igf2r	insulin-like growth factor 2 receptor	-1.07059	13.2828	13.3321	13.2337	13.3321	13.2337	10884	9298	9298	10884
16005	NM_008340	Igfals	insulin-like growth factor binding protein, acid labile subunit	1.1331	10.6467	10.557	10.7372	10.557	10.7372	1575	1625	1625	1575
16007	NM_010516	Cyr61	cysteine rich protein 61	-1.52419	10.6201	10.9285	10.3204	10.9285	10.3204	2050	1221	1221	2050
16008	NM_001310659,NM_008342	Igfbp2	insulin-like growth factor binding protein 2	16.9706	0	0	4.08496	0	4.08496	0	17	17	0
16009	NM_008343	Igfbp3	insulin-like growth factor binding protein 3	1.853	11.7875	11.351	12.2408	11.351	12.2408	2726	4628	4628	2726
16010	NM_010517	Igfbp4	insulin-like growth factor binding protein 4	1.00176	12.9726	12.9713	12.9739	12.9713	12.9739	8280	7790	7790	8280
16011	NM_010518	Igfbp5	insulin-like growth factor binding protein 5	-1.8803	13.6726	14.1357	13.2247	14.1357	13.2247	18551	9254	9254	18551
16012	NM_008344	Igfbp6	insulin-like growth factor binding protein 6	-1.32521	11.531	11.7359	11.3297	11.7359	11.3297	3533	2469	2469	3533
16068	NM_010531	Il18bp	interleukin 18 binding protein	-1.11051	6.94425	7.02027	6.86905	7.02027	6.86905	136	111	111	136
16069	NM_152839	Jchain	immunoglobulin joining chain	-1.06897	8.33586	8.38411	8.28789	8.38411	8.28789	350	295	295	350
16145	NM_018738	Igtp	interferon gamma induced GTPase	-1.15839	8.78468	8.89138	8.67926	8.89138	8.67926	499	388	388	499
16147	NM_001313683,NM_010544	Ihh	Indian hedgehog	3	0	0	1.58496	0	1.58496	0	2	2	0
16149	NM_001042605,NM_010545	Cd74	CD74 antigen (invariant polypeptide of major histocompatibility complex, class II antigen-associated)	1.02126	13.7598	13.7446	13.7749	13.7446	13.7749	14549	13179	13179	14549
16150	NM_001159774,NM_010546	Ikbkb	inhibitor of kappaB kinase beta	1.0653	10.3809	10.3353	10.4266	10.3353	10.4266	1350	1309	1309	1350
16151	NM_001136067,NM_001161421,NM_001161422,NM_001161423,NM_001161424,NM_010547,NM_178590	Ikbkg	inhibitor of kappaB kinase gamma	1.05398	11.6367	11.5988	11.6747	11.5988	11.6747	3224	3138	3138	3224
16153	NM_010548	Il10	interleukin 10	-7.63763	3.89582	5.62928	2.69616	5.62928	2.69616	48	6	6	48
16154	NM_001324486,NM_008348,NR_136903	Il10ra	interleukin 10 receptor, alpha	-1.23344	9.7272	9.87973	9.57703	9.87973	9.57703	994	721	721	994
16155	NM_008349	Il10rb	interleukin 10 receptor, beta	-1.44767	10.5364	10.8066	10.2729	10.8066	10.2729	1875	1181	1181	1875
16156	NM_001290423,NM_008350	Il11	interleukin 11	-6.48074	0	2.69616	0	2.69616	0	5	0	0	5
16157	NM_001163401,NM_001172054,NM_010549	Il11ra1	interleukin 11 receptor, alpha chain 1	-1.10481	10.5996	10.6717	10.5279	10.6717	10.5279	1708	1410	1410	1708
16158	NM_010550,NM_010550_dup1	Il11ra2	interleukin 11 receptor, alpha chain 2	1.01317	6.25686	6.24743	6.2663	6.24743	6.2663	77	74	74	77
16159	NM_001159424,NM_008351	Il12a	interleukin 12a	-2	3.54992	4.08496	3.08496	4.08496	3.08496	15	8	8	15
16160	NM_001303244	Il12b	interleukin 12b	-7.48331	0	2.90368	0	2.90368	0	6	0	0	6
16161	NM_008353	Il12rb1	interleukin 12 receptor, beta 1	1.35186	4.11541	3.90368	4.33862	3.90368	4.33862	13	20	20	13
16162	NM_001311141,NM_008354	Il12rb2	interleukin 12 receptor, beta 2	-11.4891	0	3.5222	0	3.5222	0	10	0	0	10
16163	NM_008355	Il13	interleukin 13	-4	0	2	0	2	0	3	0	0	3
16164	NM_133990	Il13ra1	interleukin 13 receptor, alpha 1	-1.10759	8.7632	8.83722	8.68979	8.83722	8.68979	481	391	391	481
16165	NM_001306059,NM_008356	Il13ra2	interleukin 13 receptor, alpha 2	-6.71751	4.24196	5.83289	3.08496	5.83289	3.08496	56	8	8	56
16168	NM_001254747,NM_008357	Il15	interleukin 15	-1.25554	7.43162	7.59759	7.26928	7.59759	7.26928	204	145	145	204
16169	NM_001271497,NM_001271498,NM_001271499,NM_001271500,NM_001271501,NM_008358,NM_133836,NR_073191,NR_073192	Il15ra	interleukin 15 receptor, alpha chain	1.7	9.2464	8.87155	9.63709	8.87155	9.63709	492	752	752	492
16170	NM_010551	Il16	interleukin 16	1.01438	9.77942	9.76912	9.78972	9.76912	9.78972	923	836	836	923
16172	NM_008359	Il17ra	interleukin 17 receptor A	1.2094	9.24128	9.10515	9.37944	9.10515	9.37944	580	630	630	580
16173	NM_008360	Il18	interleukin 18	-1.11943	7.05052	7.13237	6.96961	7.13237	6.96961	147	118	118	147
16174	NM_010553	Il18rap	interleukin 18 receptor accessory protein	-1.49536	6.27218	6.56914	5.98864	6.56914	5.98864	97	62	62	97
16175	NM_010554	Il1a	interleukin 1 alpha	-5	0	2.32193	0	2.32193	0	4	0	0	4
16176	NM_008361	Il1b	interleukin 1 beta	-2.60494	3.52733	4.28493	2.90368	4.28493	2.90368	18	7	7	18
16177	NM_001123382,NM_008362	Il1r1	interleukin 1 receptor, type I	-1.35475	10.8082	11.0294	10.5914	11.0294	10.5914	2189	1473	1473	2189
16178	NM_010555	Il1r2	interleukin 1 receptor, type II	1.26756	7.59339	7.42429	7.76635	7.42429	7.76635	180	206	206	180
16179	NM_001177973,NM_001177974,NM_001177975,NM_001177976,NM_008363	Irak1	interleukin-1 receptor-associated kinase 1	-1.09602	10.3365	10.4029	10.2706	10.4029	10.2706	1421	1180	1180	1421
16180	NM_001159317,NM_001159318,NM_008364,NM_134103	Il1rap	interleukin 1 receptor accessory protein	-1.13062	8.65215	8.74116	8.56404	8.74116	8.56404	450	358	358	450
16181	NM_001039701,NM_001159562,NM_031167	Il1rn	interleukin 1 receptor antagonist	-6.99762	7.40067	8.936	6.12914	8.936	6.12914	516	68	68	516
16182	NM_001161842,NM_001161843,NM_008365	Il18r1	interleukin 18 receptor 1	2.19829	6.49759	5.9542	7.09058	5.9542	7.09058	61	128	128	61
16184	NM_008367	Il2ra	interleukin 2 receptor, alpha chain	1.18073	6.22706	6.10837	6.34805	6.10837	6.34805	69	78	78	69
16185	NM_008368	Il2rb	interleukin 2 receptor, beta chain	1.5662	6.38136	6.06593	6.7132	6.06593	6.7132	67	100	100	67
16186	NM_001308535,NM_013563	Il2rg	interleukin 2 receptor, gamma chain	1.28999	7.51906	7.33762	7.70498	7.33762	7.70498	170	196	196	170
16188	NM_008369	Il3ra	interleukin 3 receptor, alpha chain	-1.42515	8.00767	8.2673	7.75619	8.2673	7.75619	323	204	204	323
16190	NM_001008700	Il4ra	interleukin 4 receptor, alpha	1.34708	10.961	10.7482	11.1781	10.7482	11.1781	1803	2202	2202	1803
16192	NM_008370	Il5ra	interleukin 5 receptor, alpha	-7.48331	0	2.90368	0	2.90368	0	6	0	0	6
16193	NM_001314054,NM_031168	Il6	interleukin 6	-1.25	2.15496	2.32193	2	2.32193	2	4	3	3	4
16194	NM_001310676,NM_010559	Il6ra	interleukin 6 receptor, alpha	1.1291	10.3176	10.2303	10.4055	10.2303	10.4055	1256	1290	1290	1256
16195	NM_010560	Il6st	interleukin 6 signal transducer	1.18828	13.6609	13.537	13.7859	13.537	13.7859	12440	13332	13332	12440
16196	NM_001313888,NM_001313889,NM_001313890,NM_008371	Il7	interleukin 7	1.02288	6.46692	6.45062	6.48325	6.45062	6.48325	89	86	86	89
16197	NM_008372	Il7r	interleukin 7 receptor	-4.85763	8.19355	9.41262	7.13237	9.41262	7.13237	718	132	132	718
16199	NM_001134458,NM_008374	Il9r	interleukin 9 receptor	2.3094	3.24422	2.69616	3.90368	2.69616	3.90368	5	15	15	5
16201	NM_001042707,NM_001042708,NM_001042709,NM_001277321,NM_001277322,NM_010561	Ilf3	interleukin enhancer binding factor 3	1.12566	9.62003	9.53502	9.70579	9.53502	9.70579	783	787	787	783
16202	NM_001161724,NM_010562	Ilk	integrin linked kinase	-1.04646	11.3261	11.3589	11.2934	11.3589	11.2934	2738	2401	2401	2738
16205	NM_008376,NM_175860	Gimap1	GTPase, IMAP family member 1	1.098	6.87303	6.80592	6.9408	6.80592	6.9408	116	116	116	116
16206	NM_008377	Lrig1	leucine-rich repeats and immunoglobulin-like domains 1	-1.01778	10.2556	10.2683	10.2429	10.2683	10.2429	1288	1157	1157	1288
16210	NM_008378	Impact	impact, RWD domain protein	1.05489	11.228	11.1895	11.2666	11.1895	11.2666	2452	2357	2357	2452
16211	NM_008379	Kpnb1	karyopherin (importin) beta 1	-1.02125	12.65	12.6652	12.6349	12.6652	12.6349	6758	6093	6093	6758
16319	NM_016692	Incenp	inner centromere protein	-1.36739	7.78628	8.01526	7.56384	8.01526	7.56384	270	178	178	270
16322	NM_001329843,NM_010564	Inha	inhibin alpha	21.9773	0	0	4.45794	0	4.45794	0	22	22	0
16323	NM_008380	Inhba	inhibin beta-A	1.26381	4.41159	4.24593	4.58371	4.24593	4.58371	17	24	24	17
16324	NM_008381	Inhbb	inhibin beta-B	-2.44014	11.0624	11.7246	10.4377	11.7246	10.4377	3509	1321	1321	3509
16325	NM_010565	Inhbc	inhibin beta-C	6.48074	0	0	2.69616	0	2.69616	0	6	6	0
16326	NM_008382	Inhbe	inhibin beta-E	1.61835	3.02354	2.69616	3.39068	2.69616	3.39068	5	10	10	5
16328	NM_001129999,NM_001130000,NM_008383,NM_177217	Cep250	centrosomal protein 250	1.24167	10.0015	9.84658	10.1589	9.84658	10.1589	970	1089	1089	970
16329	NM_008384	Inpp1	inositol polyphosphate-1-phosphatase	1.00061	8.60216	8.60172	8.6026	8.60172	8.6026	408	368	368	408
16330	NM_008385,NR_126474	Inpp5b	inositol polyphosphate-5-phosphatase B	1.008	9.29569	9.28994	9.30144	9.28994	9.30144	662	595	595	662
16331	NM_001110192,NM_001110193,NM_010566,NR_122078	Inpp5d	inositol polyphosphate-5-phosphatase D	-1.58993	10.0286	10.3686	9.69967	10.3686	9.69967	1383	783	783	1383
16332	NM_001122739,NM_010567	Inppl1	inositol polyphosphate phosphatase-like 1	-1.0133	11.343	11.3525	11.3334	11.3525	11.3334	2729	2474	2474	2729
16336	NM_013564	Insl3	insulin-like 3	-1.1547	2.79799	2.90368	2.69616	2.90368	2.69616	6	6	6	6
16337	NM_001330056,NM_010568	Insr	insulin receptor	1.58438	12.6326	12.305	12.9689	12.305	12.9689	5326	7766	7766	5326
16341	NM_008388	Eif3e	eukaryotic translation initiation factor 3, subunit E	-1.03396	12.1461	12.1703	12.1221	12.1703	12.1221	4821	4244	4244	4821
16348	NM_001281977,NM_001281978,NM_010569	Invs	inversin	1.16908	8.8226	8.71063	8.936	8.71063	8.936	440	463	463	440
16351	NM_008389	Ipp	IAP promoted placental gene	1.10921	8.62516	8.55072	8.70025	8.55072	8.70025	394	394	394	394
16362	NM_001159393,NM_001159396,NM_008390	Irf1	interferon regulatory factor 1	-1.19626	10.8337	10.9638	10.7053	10.9638	10.7053	2099	1590	1590	2099
16363	NM_008391	Irf2	interferon regulatory factor 2	1.21299	9.04599	8.90778	9.18635	8.90778	9.18635	506	550	550	506
16364	NM_001347508,NM_013674	Irf4	interferon regulatory factor 4	1.34129	9.2813	9.0719	9.49553	9.0719	9.49553	568	681	681	568
16367	NM_010570	Irs1	insulin receptor substrate 1	1.77036	11.7637	11.3589	12.1829	11.3589	12.1829	2738	4438	4438	2738
16369	NM_010571	Irs3	insulin receptor substrate 3	1.03296	10.0931	10.0698	10.1166	10.0698	10.1166	1127	1056	1056	1127
16371	NM_010573	Irx1	Iroquois related homeobox 1 (Drosophila)	1.50096	5.09095	4.80643	5.39232	4.80643	5.39232	26	41	41	26
16372	NM_010574	Irx2	Iroquois related homeobox 2 (Drosophila)	1.65676	6.10822	5.75489	6.48325	5.75489	6.48325	53	86	86	53
16373	NM_001253822,NM_008393	Irx3	Iroquois related homeobox 3	1.02633	6.26615	6.24743	6.28493	6.24743	6.28493	77	75	75	77
16391	NM_001159417,NM_001159418,NM_008394	Irf9	interferon regulatory factor 9	-1.07975	9.66578	9.72128	9.61059	9.72128	9.61059	893	738	738	893
16396	NM_001243712,NM_008395	Itch	itchy, E3 ubiquitin protein ligase	1.09378	11.5657	11.5012	11.6305	11.5012	11.6305	3028	3047	3047	3028
16398	NM_008396	Itga2	integrin alpha 2	-1.2455	6.03893	6.19937	5.88264	6.19937	5.88264	74	58	58	74
16399	NM_010575	Itga2b	integrin alpha 2b	-2.29129	6.58215	7.20734	6.01118	7.20734	6.01118	155	63	63	155
16400	NM_001306071,NM_001306162,NM_013565	Itga3	integrin alpha 3	1.08487	7.56038	7.50185	7.61937	7.50185	7.61937	190	184	184	190
16401	NM_010576	Itga4	integrin alpha 4	-1.15522	10.2381	10.3428	10.1346	10.3428	10.1346	1359	1069	1069	1359
16402	NM_001314041,NM_010577	Itga5	integrin alpha 5 (fibronectin receptor alpha)	-1.57567	9.75504	10.0885	9.43256	10.0885	9.43256	1140	654	654	1140
16403	NM_001277970,NM_008397	Itga6	integrin alpha 6	1.11018	12.7089	12.6337	12.7845	12.6337	12.7845	6630	6835	6835	6630
16404	NM_001330160,NM_008398	Itga7	integrin alpha 7	-1.19335	13.2575	13.3856	13.1306	13.3856	13.1306	11304	8596	8596	11304
16407	NM_008399,NM_172944	Itgae	integrin alpha E, epithelial-associated	1.93649	4.35438	3.90368	4.85712	3.90368	4.85712	13	29	29	13
16408	NM_001253872,NM_001253873,NM_001253874,NM_008400	Itgal	integrin alpha L	1.08546	6.77209	6.7132	6.8315	6.7132	6.8315	108	108	108	108
16409	NM_001082960,NM_008401	Itgam	integrin alpha M	-1.91393	10.7154	11.1939	10.2574	11.1939	10.2574	2460	1169	1169	2460
16410	NM_008402	Itgav	integrin alpha V	-1.03814	12.0155	12.0425	11.9885	12.0425	11.9885	4428	3866	3866	4428
16411	NM_021334	Itgax	integrin alpha X	-2.96257	9.52388	10.3395	8.77262	10.3395	8.77262	1355	413	413	1355
16412	NM_010578	Itgb1	integrin beta 1 (fibronectin receptor beta)	1.03157	14.3415	14.3191	14.3639	14.3191	14.3639	21422	19913	19913	21422
16413	NM_008403	Itgb1bp1	integrin beta 1 binding protein 1	1.05676	10.8279	10.7881	10.8678	10.7881	10.8678	1853	1776	1776	1853
16414	NM_008404	Itgb2	integrin beta 2	-2.87793	10.9377	11.7268	10.2017	11.7268	10.2017	3514	1122	1122	3514
16416	NM_016780	Itgb3	integrin beta 3	-2.11708	8.69507	9.25292	8.17085	9.25292	8.17085	643	274	274	643
16418	NM_010579	Eif6	eukaryotic translation initiation factor 6	-1.14575	10.0839	10.1826	9.98626	10.1826	9.98626	1219	965	965	1219
16419	NM_001145884,NM_010580	Itgb5	integrin beta 5	1.13051	12.2442	12.1561	12.333	12.1561	12.333	4782	4939	4939	4782
16420	NM_001159564,NM_021359	Itgb6	integrin beta 6	5.59643	3.34069	2.32193	4.80643	2.32193	4.80643	4	28	28	4
16421	NM_013566	Itgb7	integrin beta 7	-1.22912	8.29305	8.44319	8.14557	8.44319	8.14557	365	269	269	365
16423	NM_010581	Cd47	CD47 antigen (Rh-related antigen, integrin-associated signal transducer)	-1.1152	11.4047	11.4836	11.3263	11.4836	11.3263	2995	2462	2462	2995
16424	NM_001306078,NM_008406	Itih1	inter-alpha trypsin inhibitor, heavy chain 1	11.5686	4.09787	2.69616	6.22831	2.69616	6.22831	5	72	72	5
16425	NM_010582	Itih2	inter-alpha trypsin inhibitor, heavy chain 2	2.8973	6.04074	5.32193	6.85664	5.32193	6.85664	39	110	110	39
16426	NM_008407	Itih3	inter-alpha trypsin inhibitor, heavy chain 3	16.2942	5.15628	3.5222	7.54848	3.5222	7.54848	10	176	176	10
16427	NM_001159299,NM_001289632,NM_001289633,NM_018746	Itih4	inter alpha-trypsin inhibitor, heavy chain 4	5.46641	6.39436	5.2854	7.736	5.2854	7.736	38	201	201	38
16428	NM_001281965,NM_001281966,NM_001281967,NM_001281968,NM_010583	Itk	IL2 inducible T cell kinase	-1.53811	4.585	4.90609	4.28493	4.90609	4.28493	28	19	19	28
16430	NM_008408	Stt3a	STT3, subunit of the oligosaccharyltransferase complex, homolog A (S. cerevisiae)	-1.03	11.7368	11.7581	11.7155	11.7581	11.7155	3598	3243	3243	3598
16431	NM_008409	Itm2a	integral membrane protein 2A	-1.43387	9.36797	9.63153	9.11162	9.63153	9.11162	839	523	523	839
16432	NM_008410	Itm2b	integral membrane protein 2B	-1.09031	15.4642	15.5267	15.402	15.5267	15.402	50399	40427	40427	50399
16433	NM_008411	Cuzd1	CUB and zona pellucida-like domains 1	5	0	0	2.32193	0	2.32193	0	4	4	0
16434	NM_025922	Itpa	inosine triphosphatase (nucleoside triphosphate pyrophosphatase)	-1.30533	9.18087	9.37509	8.99068	9.37509	8.99068	700	480	480	700
16438	NM_010585	Itpr1	inositol 1,4,5-trisphosphate receptor 1	1.26097	12.2987	12.1325	12.4671	12.1325	12.4671	4703	5385	5385	4703
16439	NM_010586,NM_019923	Itpr2	inositol 1,4,5-triphosphate receptor 2	1.03325	11.4781	11.4545	11.5017	11.4545	11.5017	2929	2774	2774	2929
16440	NM_080553	Itpr3	inositol 1,4,5-triphosphate receptor 3	1.03737	9.64342	9.61699	9.66992	9.61699	9.66992	830	767	767	830
16443	NM_001110275,NM_001110276,NM_010587	Itsn1	intersectin 1 (SH3 domain protein 1A)	1.12876	12.1203	12.0333	12.208	12.0333	12.208	4409	4519	4519	4409
16449	NM_013822	Jag1	jagged 1	1.20831	11.6361	11.5004	11.7734	11.5004	11.7734	3027	3362	3362	3027
16450	NM_010588	Jag2	jagged 2	1.81167	8.18379	7.76635	8.62367	7.76635	8.62367	228	373	373	228
16451	NM_146145	Jak1	Janus kinase 1	-1.12104	12.9377	13.0204	12.8556	13.0204	12.8556	8606	7149	7149	8606
16452	NM_001048177,NM_008413	Jak2	Janus kinase 2	1.08176	11.2185	11.162	11.2753	11.162	11.2753	2404	2372	2372	2404
16453	NM_001190830,NM_010589	Jak3	Janus kinase 3	-1.01291	10.0128	10.0221	10.0036	10.0221	10.0036	1090	977	977	1090
16456	NM_172647	F11r	F11 receptor	-1.00391	10.1946	10.1974	10.1918	10.1974	10.1918	1230	1113	1113	1230
16468	NM_001205043,NM_001205044,NM_021878	Jarid2	jumonji, AT rich interactive domain 2	1.13635	9.98652	9.89474	10.0792	9.89474	10.0792	1002	1030	1030	1002
16469	NM_008415	Jrk	jerky	1.26951	7.61513	7.44494	7.78922	7.44494	7.78922	183	209	209	183
16475	NM_010590	Ajuba	ajuba LIM protein	1.01872	9.85292	9.83955	9.86631	9.83955	9.86631	965	883	883	965
16476	NM_010591	Jun	jun proto-oncogene	-1.50583	10.4427	10.7421	10.1516	10.7421	10.1516	1796	1083	1083	1796
16477	NM_008416	Junb	jun B proto-oncogene	-1.67461	9.81662	10.1956	9.45175	10.1956	9.45175	1229	663	663	1229
16478	NM_001286944,NM_010592	Jund	jun D proto-oncogene	-1.37648	10.6068	10.8398	10.3788	10.8398	10.3788	1924	1269	1269	1924
16480	NM_010593	Jup	junction plakoglobin	1.61244	11.7025	11.363	12.0522	11.363	12.0522	2748	4043	4043	2748
16485	NM_010595	Kcna1	potassium voltage-gated channel, shaker-related subfamily, member 1	1.66187	8.66372	8.30506	9.03786	8.30506	9.03786	333	495	495	333
16490	NM_008417	Kcna2	potassium voltage-gated channel, shaker-related subfamily, member 2	1.68993	8.05364	7.68405	8.44101	7.68405	8.44101	217	329	329	217
16491	NM_008418	Kcna3	potassium voltage-gated channel, shaker-related subfamily, member 3	-1.43548	4.77585	5.04373	4.5222	5.04373	4.5222	31	23	23	31
16493	NM_145983	Kcna5	potassium voltage-gated channel, shaker-related subfamily, member 5	1.19832	7.84131	7.71189	7.9729	7.71189	7.9729	221	239	239	221
16494	NM_013568	Kcna6	potassium voltage-gated channel, shaker-related, subfamily, member 6	1.99758	6.41046	5.93074	6.92899	5.93074	6.92899	60	115	115	60
16495	NM_010596	Kcna7	potassium voltage-gated channel, shaker-related subfamily, member 7	1.03846	5.7276	5.70044	5.75489	5.70044	5.75489	51	53	53	51
16497	NM_001289450,NM_010597	Kcnab1	potassium voltage-gated channel, shaker-related subfamily, beta member 1	-1.83533	4.58484	5.04373	4.1677	5.04373	4.1677	31	18	18	31
16498	NM_001252654,NM_001252655,NM_001252656,NM_010598	Kcnab2	potassium voltage-gated channel, shaker-related subfamily, beta member 2	-2.91349	7.84517	8.65437	7.11162	8.65437	7.11162	424	130	130	424
16499	NM_010599	Kcnab3	potassium voltage-gated channel, shaker-related subfamily, beta member 3	-5	0	2.32193	0	2.32193	0	4	0	0	4
16500	NM_008420	Kcnb1	potassium voltage gated channel, Shab-related subfamily, member 1	1.13709	10.3973	10.305	10.4904	10.305	10.4904	1325	1374	1374	1325
16502	NM_001112739,NM_008421	Kcnc1	potassium voltage gated channel, Shaw-related subfamily, member 1	41	0	0	5.35755	0	5.35755	0	40	40	0
16504	NM_001290682,NM_008422	Kcnc3	potassium voltage gated channel, Shaw-related subfamily, member 3	1.32777	4.89961	4.69937	5.10837	4.69937	5.10837	24	34	34	24
16506	NM_008423	Kcnd1	potassium voltage-gated channel, Shal-related family, member 1	-1.23581	5.87867	6.03338	5.72792	6.03338	5.72792	65	52	52	65
16510	NM_001038607,NM_010600	Kcnh1	potassium voltage-gated channel, subfamily H (eag-related), member 1	-3.82971	2.36274	3.5222	1.58496	3.5222	1.58496	10	2	2	10
16511	NM_001294162,NM_013569	Kcnh2	potassium voltage-gated channel, subfamily H (eag-related), member 2	1.06462	8.31703	8.27198	8.36232	8.27198	8.36232	324	312	312	324
16514	NM_001204411,NM_010602	Kcnj11	potassium inwardly rectifying channel, subfamily J, member 11	1.12217	5.57438	5.49185	5.65814	5.49185	5.65814	44	50	50	44
16515	NM_001267593,NM_010603	Kcnj12	potassium inwardly-rectifying channel, subfamily J, member 12	-1.24444	5.6474	5.80735	5.49185	5.80735	5.49185	55	44	44	55
16516	NM_001039056,NM_001039057,NM_001271687,NM_001271689,NM_001271690,NM_001271691,NM_001271692,NM_001271693,NM_001271694,NM_001271695,NM_019664,NR_073406	Kcnj15	potassium inwardly-rectifying channel, subfamily J, member 15	-1.67706	8.65962	9.04061	8.29468	9.04061	8.29468	557	296	296	557
16517	NM_001252207,NM_001252208,NM_001252209,NM_001252210,NM_010604	Kcnj16	potassium inwardly-rectifying channel, subfamily J, member 16	-3.62316	4.2183	5.24793	3.39068	5.24793	3.39068	37	10	10	37
16518	NM_008425	Kcnj2	potassium inwardly-rectifying channel, subfamily J, member 2	-1.28297	8.07391	8.25565	7.89617	8.25565	7.89617	320	226	226	320
16523	NM_001330363,NM_001330366,NM_008428	Kcnj8	potassium inwardly-rectifying channel, subfamily J, member 8	-2.25555	8.38133	8.98859	7.81511	8.98859	7.81511	536	213	213	536
16525	NM_008430	Kcnk1	potassium channel, subfamily K, member 1	2.09545	3.88786	3.39068	4.45794	3.39068	4.45794	9	22	22	9
16526	NM_001159850,NM_001281847,NM_001281848,NM_010607	Kcnk2	potassium channel, subfamily K, member 2	1.17452	7.88153	7.76635	7.99841	7.76635	7.99841	228	243	243	228
16527	NM_010608	Kcnk3	potassium channel, subfamily K, member 3	-1.15123	9.34193	9.44407	9.2409	9.44407	9.2409	733	571	571	733
16529	NM_021542	Kcnk5	potassium channel, subfamily K, member 5	-1.36592	6.25427	6.48325	6.03338	6.48325	6.03338	91	64	64	91
16531	NM_001253358,NM_001253359,NM_001253360,NM_001253361,NM_001253362,NM_001253363,NM_001253364,NM_001253365,NM_001253366,NM_001253367,NM_001253368,NM_001253369,NM_001253370,NM_001253371,NM_001253372,NM_001253373,NM_001253374,NM_001253375,NM_001253376,NM_001253377,NM_001253378,NM_010610	Kcnma1	potassium large conductance calcium-activated channel, subfamily M, alpha member 1	1.12806	7.44595	7.35953	7.53338	7.35953	7.53338	173	175	175	173
16532	NM_008432	Kcnu1	potassium channel, subfamily U, member 1	2.04124	4.12544	3.6427	4.67215	3.6427	4.67215	11	25	25	11
16534	NM_001163510,NM_008433	Kcnn4	potassium intermediate/small conductance calcium-activated channel, subfamily N, member 4	-4.16293	7.84296	8.93895	6.88135	8.93895	6.88135	517	112	112	517
16535	NM_008434	Kcnq1	potassium voltage-gated channel, subfamily Q, member 1	-1.35392	6.51822	6.74046	6.30332	6.74046	6.30332	110	76	76	110
16536	NM_001003824,NM_001003825,NM_001006668,NM_001006669,NM_001006674,NM_001302888,NM_010611	Kcnq2	potassium voltage-gated channel, subfamily Q, member 2	-4	0	2	0	2	0	3	0	0	3
16541	NM_008437	Napsa	napsin A aspartic peptidase	-2.407	5.84732	6.51516	5.24793	6.51516	5.24793	93	37	37	93
16542	NM_010612	Kdr	kinase insert domain protein receptor	1.30034	11.9057	11.7178	12.0967	11.7178	12.0967	3491	4164	4164	3491
16543	NM_175088	Mdfic	MyoD family inhibitor domain containing	1.13386	11.9697	11.8794	12.0606	11.8794	12.0606	3944	4066	4066	3944
16548	NM_001310524,NM_001310525,NM_001349066,NM_008439	Khk	ketohexokinase	1.38326	7.35235	7.12203	7.59011	7.12203	7.59011	146	181	181	146
16549	NM_010613	Khsrp	KH-type splicing regulatory protein	1.13001	10.196	10.1082	10.2845	10.1082	10.2845	1157	1191	1191	1157
16551	NM_010615	Kif11	kinesin family member 11	-1.77165	8.06313	8.48622	7.66113	8.48622	7.66113	375	190	190	375
16553	NM_010617	Kif13a	kinesin family member 13A	1.25318	11.1604	10.9987	11.3243	10.9987	11.3243	2144	2459	2459	2144
16554	NM_001081177	Kif13b	kinesin family member 13B	1.17409	12.0077	11.8925	12.1241	11.8925	12.1241	3980	4254	4254	3980
16558	NM_001081133	Kif16b	kinesin family member 16B	1.22592	10.2723	10.1264	10.4202	10.1264	10.4202	1171	1302	1302	1171
16559	NM_001190978,NM_010623	Kif17	kinesin family member 17	-1.66667	1.91838	2.32193	1.58496	2.32193	1.58496	4	2	2	4
16560	NM_001110315,NM_001294149,NM_001294150,NM_008440	Kif1a	kinesin family member 1A	1.61145	6.83481	6.4993	7.18766	6.4993	7.18766	92	137	137	92
16561	NM_001290995,NM_008441,NM_207682	Kif1b	kinesin family member 1B	1.1881	14.038	13.9142	14.1628	13.9142	14.1628	16205	17668	17668	16205
16562	NM_153103	Kif1c	kinesin family member 1C	1.14914	12.9926	12.8928	13.0933	12.8928	13.0933	7843	8391	8391	7843
[truncated: 15,396 more rows]
